# Supplementary material for: Genetic characterization of worldwide Prunus domestica (plum) germplasm using sequence-based genotyping
Source: Hortic Res. 2019 Jan 1;6:12. doi: 10.1038/s41438-018-0090-6 (PMC6312543; doi:10.1038/s41438-018-0090-6)
Supplement: Supplementary file 7 — Table S1 [file 41438_2018_90_MOESM7_ESM.xlsx]

## Sheet: Sheet1
Table S1. Plum accessions genotyped in this study ( sample information, assignment to pomological groups and cp haplotypes).
n/n	name	Fruit type	Pedigree/source	origin/germplasm repository	Germplasm ID	GBS ID	total reads	retained reads	stacks depth	code-population	cp haplotype	clonal group
1	Abeille	European plum	Traditional variety	France/INRA	P3795	cv_112	3974946	3939701	156.31	EUP	C	n/a
2	Abricot-du-Berry	European plum	Traditional variety	France/INRA	P3701	cv_54	5210704	5180623	217.23	EUP	C	GRG_C3
3	Abricotee-Jaune	European plum	Traditional variety	France/INRA	P0062	cv_49	4108928	4077759	161.02	EUP	n/a	n/a
4	Althanova	Greengage	Traditional variety	France/INRA	P2730	cv_249	5907002	5881074	436.8	GRG	C	n/a
5	Ama-Blanc	European plum	Traditional variety	France/INRA	P3700	cv_56	2758656	2736320	106.57	EUP	C	n/a
6	Amablanc-Esclassana	European plum	Traditional variety	France/INRA	P3721	cv_57	4242508	4215753	165.46	EUP	C	n/a
7	Amarouge	European plum	Traditional variety	France/INRA	P3694	cv_58	3054042	3026739	126.15	EUP	C	n/a
8	Anna-Spath	European plum	Traditional variety	Hungary/INRA	P0089	cv_171	3758450	3700504	145.77	EUP	C	n/a
9	AP1.1-AR	d'Agen prune	Traditional variety - 115year-old prune thought to be original d'Agen tree brought to Argentina	Argentina	n/a	cv_144	3621452	3599101	130.6	DAP	n/a	DAP_C1
10	AP1.2-AR	d'Agen prune	Traditional variety - 115year-old prune thought to be original d'Agen tree brought to Argentina	Argentina	n/a	cv_44a	6378864	6349189	203	DAP	T	DAP_C1
11	AP2.1-AR	d'Agen prune	Traditional variety - 115year-old prune thought to be original d'Agen tree brought to Argentina	Argentina	n/a	cv_145	3235208	3212539	124.78	DAP	T	DAP_C1
12	AP2.2-AR	d'Agen prune	Traditional variety - 115year-old prune thought to be original d'Agen tree brought to Argentina	Argentina	n/a	cv_45a	5501720	5482379	185.32	DAP	T	DAP_C1
13	AP3-AR	d'Agen prune	Traditional variety - 115year-old prune thought to be original d'Agen tree brought to Argentina	Argentina	n/a	cv_324	881808	777387	47.49	DAP	T	DAP_C1
14	Ariel-INRA	European plum	Newer variety	France/INRA	P2869	cv_348	8429064	7372797	279.93	EUP	C	n/a
15	Balosse-INRA	European plum	Traditional variety	France/INRA	P3699	cv_335	2022032	1771266	91.95	EUP	n/a	n/a
16	Beijinho-type-C.1	Greengage	Traditional variety	Portugal/INRA	P3243	cv_156	6358238	6279263	247.6	EUP	C	n/a
17	Beijinho-type-C.2	European plum	Traditional variety	Portugal/INRA	P3243	cv_284	1801818	1788131	162.67	EUP	C	n/a
18	Bellamira	European plum	Traditional variety - Cacaks Beste x Mirabelle von Nancy	Germany/INRA	P3837	cv_245	2386080	2370638	205.65	EUP	T	n/a
19	Belle-de-louvain	European plum	Traditional variety	Belgium/INRA	P3543	cv_89	3513064	3486114	132.2	EUP	C	EUP_C5
20	Berudge	European plum	Traditional variety	France/INRA	P3690	cv_5	3019306	2997399	129.55	EUP	C	n/a
21	Big-blue	European plum	Newer variety	USA/INRA	P3819	cv_93	4168742	4147003	173.34	EUP	T	n/a
22	Blanche-de-gaillac	European plum	Traditional variety	France/INRA	P3679	cv_4	5234560	5204932	197.88	EUP	C	n/a
23	Bleue-de-belgique	European plum	Traditional variety	Belgium/INRA	P3447	cv_136	4687518	4653106	184.45	EUP	C	n/a
25	BlueByrd-WV	European plum	Newer variety - selected in NY, unknown parentage	USA/USDA, WV	n/a	cv_352	5722436	4983487	192.72	EUP	C	n/a
26	Bluefre-WV	European plum	Newer variety - Stanley x President	USA/USDA, WV	n/a	cv_353	2924572	2572605	113.6	EUP	T	n/a
24	Blue-ribbon-WV	European plum	Newer variety	USA/USDA, WV	n/a	cv_355	5128950	4524777	186.27	EUP	T	n/a
27	Bonjour	European plum	Traditional variety	France/INRA	P3692	cv_3	2009050	1979897	82.68	EUP	C	n/a
28	Bonne-de-Brie	European plum	Traditional variety	France/INRA	P0221	cv_2	5825850	5789172	214.85	EUP	C	n/a
29	Briquetch	European plum	Traditional variety	France/INRA	P3764	cv_1	2730046	2714606	113.4	EUP	C	EUP_C7
30	Burja	European plum	Traditional variety	Bulgaria/USDA,WV	n/a	cv_28	4481842	4444411	147.27	EUP	C	EUP_C2
32	Burton1-UC	prune	Imperial x Tragedy	USA/NCGR,Davis, CA	WN3.2	cv_204	8707386	8670979	655.21	EUP	T	n/a
33	Burton2-UC	prune	Imperial x Tragedy	USA/UC Davis,CA	n/a	cv_189	2553832	2538509	98.76	EUP	T	n/a
31	Burton-INRA	prune	Imperial x Tragedy	USA/INRA	P88	cv_38	2200022	2187478	102.43	EUP	T	n/a
34	Cacaks-Fruchbare	European plum	Newer variety - Stanley x Pozegaca	Serbia/INRA	P3464	cv_140	3621004	3588425	156.24	EUP	n/a	n/a
35	Cacanska-Rana-WV	European plum	Newer variety - Wegierka Wangenheima х Pozegacza	Serbia/USDA,WV	n/a	cv_312	5552110	4899451	191.42	EUP	T	n/a
36	Campenca	European plum	Traditional variety	France/INRA	P3713	cv_66	4500580	4462133	160.74	EUP	C	n/a
37	Castelon-WV	European plum	Newer variety - Valor x Iroquois	USA/USDA, WV	n/a	cv_360	310488	197762	18.25	EUP	n/a	n/a
38	Centenar-WV	European plum	Newer variety - Tuleu gras x unknown	Romania/USDA,WV	n/a	cv_359	4031290	3554539	150.13	EUP	C	n/a
39	CFI-California-French-Improved-AU	d'Agen prune	Traditional variety	Australia	n/a	cv_304	7363800	6488672	254.73	DAP	T	DAP_C1
40	Chirquity	European plum	Traditional variety	France/INRA	P3719	cv_65	4332518	4285661	160.41	EUP	C	n/a
41	Coes-violette	European plum	Traditional variety	France/INRA	P391	cv_39	5923190	5877041	221.24	EUP	C	n/a
42	Colora-INRA	European plum	Newer variety	France/INRA	P3839	cv_346	8102034	7134591	258.79	EUP	C	n/a
43	Couilles-du-Pape-Beranger	European plum	Traditional variety	France/INRA	P3730	cv_63	4334294	4293764	175.07	EUP	C	EUP_C5
44	dAgen-303-AU	d'Agen prune	Traditional variety	Australia	n/a	cv_310	5259048	4638685	211.23	DAP	T	DAP_C1
45	dAgen-698-AU	d'Agen prune	Traditional variety	Australia	n/a	cv_308	5826684	5131605	225.28	DAP	T	DAP_C1
46	dAgen-707-AU	d'Agen prune	Traditional variety	Australia	n/a	cv_309	8698538	7694284	302.98	DAP	n/a	DAP_C1
47	dAgen-M.zal.Shed-Black-AU	d'Agen prune	Traditional variety	Australia	n/a	cv_307	4992254	4407041	198.65	DAP	n/a	DAP_C1
48	dAgen-M.zal.Young-Black-Victoria-AU	d'Agen prune	Traditional variety	Australia	n/a	cv_311	5238600	4627412	201.41	DAP	n/a	DAP_C1
49	Dama-blanc	Prunus insititia	Traditional variety	France/INRA	P3735	cv_61	4465744	4411737	181.17	EUP	C	n/a
50	Damas	European plum	Traditional variety	France/INRA	P3756	cv_62	3545350	3524819	156.06	EUP	C	n/a
51	Datil	European plum	Traditional variety	France/INRA	P3722	cv_10	2580424	2558406	101.65	DAP	C	n/a
52	De-Bas-en-Basset-blanche	European plum	Traditional variety	France/INRA	P3766	cv_69	2163622	2147964	100.57	EUP	C	n/a
53	De-Bas-en-Basset-violette	European plum	Traditional variety	France/INRA	P3767	cv_70	3139090	3115680	120.24	EUP	C	n/a
55	Delta	European plum	Newer variety	France/INRA	P3173	cv_180	6163860	6124356	226.92	EUP	T	n/a
54	De-Montfort	European plum	Traditional variety	France/INRA	P1808	cv_11	4643052	4608233	172.87	EUP	C	n/a
56	Denny-prune-CA	d'Agen prune	Traditional variety	USA/UC Davis,CA	n/a	cv_317	13712992	12103566	406.84	DAP	T	DAP_C1
71	dEnte1-INRA	d'Agen prune	Traditional variety	France/INRA	P642	cv_41	4512880	4483841	173.95	DAP	T	DAP_C1
57	dEnte-2733-UC	d'Agen prune	Traditional variety	France/NCGR,Davis, CA	WN1.13	cv_211	1657546	1650534	155.8	DAP	T	DAP_C1
58	dEnte-2839-INRA	d'Agen prune	Traditional variety	France/INRA	P2839	cv_52	4240366	4208218	175.24	DAP	T	DAP_C1
72	dEnte2-INRA	d'Agen prune	Traditional variety	France/INRA	P8001	cv_162	5431310	5398970	216.94	DAP	C	EUP_C4
59	dEnte-303-INRA	d'Agen prune	Traditional variety	France/INRA	P0303	cv_118	4480842	4453549	181.11	DAP	T	DAP_C1
60	dEnte-303-UC	d'Agen prune	Traditional variety	France/NCGR,Davis, CA	DV1.26	cv_200	2400446	2389114	204.18	DAP	T	DAP_C1
61	dEnte-642-UC	d'Agen prune	Traditional variety	France/NCGR,Davis, CA	WN9.12	cv_205	3651884	3633172	304.01	DAP	T	DAP_C1
62	dEnte-652-INRA	d'Agen prune	Traditional variety	France/INRA	P0652	cv_119	3714348	3693493	156.12	DAP	T	DAP_C1
63	dEnte-698-INRA	d'Agen prune	Traditional variety	France/INRA	P0698	cv_50	5976086	5935809	228.85	DAP	T	DAP_C1
64	dEnte-6jours-626-INRA	d'Agen prune	Traditional variety	France/INRA	P3176	cv_182	3972490	3937867	149.74	DAP	T	DAP_C1
65	dEnte-707-INRA	d'Agen prune	Traditional variety	France/INRA	P0707	cv_9	4426574	4400091	173.48	DAP	T	DAP_C1
66	dEnte-Blanche-INRA	d'Agen prune	Traditional variety	France/INRA	P3734	cv_59	4244360	4215285	172.75	DAP	C	n/a
67	dEnte-Double-INRA	d'Agen prune	Traditional variety	France/INRA	P3727	cv_7	6439760	6403133	238.09	DAP	C	n/a
68	dEnte-jaune-INRA	d'Agen prune	Traditional variety	France/INRA	P3731	cv_8	3162962	3139770	131.97	DAP	C	n/a
69	dEnte-JLB6-7-INRA	d'Agen prune	Traditional variety	France/INRA	P3091	cv_161	6631154	6591020	249.65	DAP	T	DAP_C1
70	dEnte-tardive-21jours-707-INRA	d'Agen prune	Traditional variety	France/INRA	P3217	cv_151	16044100	15964964	573.82	DAP	T	DAP_C1
73	Des-Bejonnieres	European plum	Traditional variety	France/INRA	P0107	cv_71	3852218	3819879	153.02	EUP	C	n/a
74	Dindonnier	d'Agen prune	Traditional variety	France/INRA	P0638	cv_72	6423440	6360201	243.5	DAP	C	n/a
75	Double-Priesse	European plum	Traditional variety	France/INRA	P828	cv_233	2145120	2136150	187.83	EUP	C	n/a
76	Double-Robe	d'Agen prune	Traditional variety	France/INRA	P0812	cv_51	3568094	3535393	152.49	DAP	C	n/a
77	Early-blue	European plum	Unknown - references exist to an American and old European variety of the same name.	FranEUP_C3e/INRA	P3388	EUP_C3v_138	1800232	1787523	84.48	EUP	C	EUP_C3
78	Early-blue	European plum	Unknown - references exist to an American and old European variety of the same name.	USA/INRA	P3315	cv_94	4030718	3985521	164.34	EUP	C	EUP_C3
79	Early-Italian-WV	European plum	Traditional variety	Italy/USDA,WV	n/a	cv_354	6836362	6041033	197.78	EUP	C	EUP_C4
80	Early-Laxton	European plum	Traditional variety	UK/INRA	P2180	cv_125	4956540	4912547	179.75	EUP	C	n/a
81	Early-Orleans	European plum	Traditional variety	France/INRA	P1790	cv_127	4419878	4388267	158.72	EUP	C	n/a
82	Eco	European plum	Newer variety	France/INRA	P3174	cv_181	2006592	1968378	77.26	EUP	T	n/a
83	Edda	European plum	Traditional variety - Czar (open pollinated)	Norway/INRA	P2779	cv_236	3473390	3447555	279.36	EUP	C	n/a
84	Empress	European plum	Newer variety - Emily x President	USA/UC Davis,CA	n/a	cv_209	3289200	3275453	285.89	EUP	n/a	n/a
85	Erfdeel	d'Agen prune	Traditional variety	South Africa/INRA	P3486	cv_240	3244756	3230381	274.91	DAP	T	DAP_C1
86	Ersinger	European plum	Traditional variety	Germany/INRA	P3458	cv_237	1990194	1980879	177.94	EUP	C	EUP_C3
87	Eruni	Mirabelle	Rootstock variety - Pershore (open pollinated)	Sweden/INRA	P3614	cv_275	2856050	2843430	241.63	Pi	C	n/a
88	F1-AR	d'Agen prune	Traditional variety	Argentina	n/a	cv_325	86646	70929	5.84	DAP	T	DAP_C1
89	F2-AR	d'Agen prune	Traditional variety	Argentina	n/a	cv_326	376060	332549	29.79	DAP	n/a	n/a
90	F4-AR	d'Agen prune	Traditional variety	Argentina	n/a	cv_327	841852	731178	46.54	DAP	T	n/a
91	F5-AR	d'Agen prune	Traditional variety	Argentina	n/a	cv_328	1124496	991142	60.75	DAP	n/a	DAP_C1
92	Feher-besztercei	European plum	Traditional variety	Hungary/INRA	P3120	cv_44	5459758	5417483	206.21	EUP	C	n/a
93	Ferbleue	European plum	Newer variety - Reine Claude verte x California blue	Canada/INRA	P2833	cv_263	4523280	4500500	319.82	EUP	C	n/a
94	Fermareine	Greengage	Reane Clade verte ou doree x Reane Claude de Bavay	France/INRA	P9095	cv_128	3863358	3840121	147.98	EUP	C	n/a
95	French-improved-INRA	d'Agen prune	Traditional variety	USA/INRA	P448	cv_40	6145220	6089579	202.27	DAP	T	DAP_C1
96	FT-34-WV	European plum	Advanced Selection - transgenic line derived from Bluebyrd (open pollinated)	USA/USDA, WV	n/a	cv_358	827042	729796	51.88	EUP	C	n/a
97	Furts-Fruhzwetsche-WV	European plum	Traditional variety	Germany/USDA,WV	n/a	cv_313	7471984	6598233	256.81	EUP	C	n/a
98	G16N-19	prune	Advanced selection - derived from d'Agen material	USA/UC Davis,CA	n/a	cv_208	4621712	4596031	362.41	DAP	T	n/a
99	G47S-4	prune	Advanced selection - derived from d'Agen material	USA/UC Davis,CA	n/a	cv_214	6221318	6196359	481.62	DAP	T	n/a
100	G47S-61	prune	Advanced selection - derived from d'Agen material	USA/UC Davis,CA	n/a	cv_215	6306648	6279428	479.56	DAP	T	n/a
101	Gerrans-Early-French-CA	d'Agen prune	Traditional variety	USA/UC Davis,CA	n/a	cv_210	5422476	5393418	436.67	DAP	T	DAP_C1
102	Golden-Sugar	European plum	Unknown origin	France/INRA	P476	cv_266	2505708	2488840	207.41	EUP	C	n/a
103	Goutte-dor-Claverie	European plum	Traditional variety	France/INRA	P3732	cv_64	6508718	6433023	240.63	EUP	C	n/a
104	Grand-Duke	European plum	Traditional variety - Autumn Compote (open pollinated)	UK/INRA	P3316	cv_133	8177372	8130267	289.08	EUP	C	n/a
105	Grand-Prize	European plum	Traditional variety - Unknown from Luther Burbank	USA/NCGR,Davis, CA	DPRU1572-WEO E 553	cv_196	4623622	4604014	359.31	EUP	T	n/a
106	Gras-Rominesc	European plum	Traditional variety	Romania/INRA	P2103	cv_126	4210010	4150898	147.38	EUP	C	n/a
107	GreenGage	Greengage	Traditional variety	USA/USDA, WV	n/a	cv_36a	7716676	7688216	300.69	GRG	C	n/a
108	Grossa-di-Felizio	European plum	Traditional variety	Italy/INRA	P3247	cv_260	2360632	2296968	199.17	EUP	T	n/a
109	Grosse-Bleue	European plum	Traditional variety	France/INRA	P3725	cv_103	2752432	2731456	108.86	EUP	C	EUP_C5
110	Grosse-Rouge-Bouyssou	European plum	Traditional variety	France/INRA	P3717	cv_104	3373196	3348091	138.98	EUP	C	EUP_C5
111	Gunar-Jubileum	European plum	Newer variety - van Giant x Yakima	Sweden/INRA	P3291	cv_259	2622414	2608880	211.22	EUP	T	n/a
112	Gunser	European plum	Newer variety - Hauszwetche x unknown	Germany/INRA	P3215	cv_288	2096968	2084415	187.7	EUP	C	EUP_C1
113	H10N-38	prune	Advanced selection - derived from d'Agen material	USA/UC Davis,CA	n/a	cv_217	2321522	2310945	205.15	DAP	T	n/a
114	H13S-58	prune	Advanced selection - derived from d'Agen material	USA/UC Davis,CA	n/a	cv_219	6225810	6199419	458.76	DAP	T	n/a
115	Hackman	European plum	Traditional variety	Sweden/INRA	P2775	cv_252	3608202	3555414	296.49	EUP	C	n/a
116	Herman	European plum	Traditional variety - Czar (Open pollinated)	Sweden/INRA	P3007	cv_257	2836328	2822664	229.31	EUP	C	n/a
117	Hybride-INRA2	Mirabelle/Reine Claude hybrid	Newer variety - 1725 (Mirabelle) X 9137 (a Reine Claude hybrid)	France/INRA	P9239	cv_247	575450	572942	70.58	DAP	T	n/a
132	IF12-2.1	d'Agen prune	Traditiona variety	USA/USDA,WV	n/a	cv_143	4347644	4292449	180.47	DAP	T	DAP_C1
133	IF12-2.2	d'Agen prune	Traditional variety	USA/USDA,WV	n/a	cv_248	3766690	3750035	317.43	DAP	T	DAP_C1
118	IF12-7.2	d'Agen prune	Traditional variety	USA/USDA,WV	n/a	cv_35a	6046134	6021747	227.23	DAP	T	DAP_C1
134	IF13-7.1	d'Agen prune	Traditiona variety	USA/USDA,WV	n/a	cv_47	4729288	4662315	196.13	DAP	T	DAP_C1
135	IF13-7.2	d'Agen prune	Traditiona variety	USA/USDA,WV	n/a	cv_362	6025222	5315031	225.29	DAP	T	DAP_C1
119	IF-A	Selfed d'Agen prune	Improved French x Improved French	USA/USDA,WV	n/a	cv_25a	16891208	16820531	576.73	DAP	T	n/a
120	IF-B	Selfed d'Agen prune	Improved French x Improved French	USA/USDA,WV	n/a	cv_26a	8120342	8076691	328.05	DAP	T	n/a
121	IF-Bud8-CA	d'Agen prune	Clonal variety	USA/NCGR,Davis, CA	DV1.1	cv_218	4395830	4364904	355.73	DAP	T	DAP_C1
122	IF-Burchell-TomRamos-MiddleBlock-CA	d'Agen prune	Commercial variety	USA, California	n/a	cv_319	13558542	11967192	399.93	DAP	T	DAP_C1
123	IF-C	Selfed d'Agen prune	Improved French x Improved French	USA/USDA,WV	n/a	cv_27a	8106732	8059260	321.04	DAP	T	n/a
124	IF-D	Selfed d'Agen prune	Improved French x Improved French	USA/USDA,WV	n/a	cv_28a	10888202	10846821	416.59	DAP	T	n/a
125	IF-E	Selfed d'Agen prune	Improved French x Improved French	USA/USDA,WV	n/a	cv_29a	14142630	14092322	540.85	DAP	T	n/a
126	IF-F	Selfed d'Agen prune	Improved French x Improved French	USA/USDA,WV	n/a	cv_30a	7186990	7160392	289.61	DAP	T	n/a
127	IF-Fowler-TomRamos-WestBlock-CA	d'Agen prune	Commercial variety	USA, California	n/a	cv_320	7810874	6897944	257.79	DAP	T	DAP_C1
128	IF-G	Selfed d'Agen prune	Improved French x Improved French	USA/USDA,WV	n/a	cv_31a	5788136	5762284	237.88	DAP	T	n/a
129	IF-H	Selfed d'Agen prune	Improved French x Improved French	USA/USDA,WV	n/a	cv_32a	6209266	6140583	254.48	DAP	T	n/a
130	IF-MattBozzoFarm-CA	d'Agen prune	Commercial variety	USA,California	n/a	cv_321	18422702	16277107	526.62	DAP	T	DAP_C1
136	IFS1	Selfed d'Agen prune	Improved French x Improved French	USA/USDA,WV	n/a	ind_1a	14396328	14340765	520.53	DAP	T	n/a
137	IFS10	Selfed d'Agen prune	Improved French x Improved French	USA/USDA,WV	n/a	ind_9a	21511896	21429299	756.11	DAP	T	n/a
138	IFS12	Selfed d'Agen prune	Improved French x Improved French	USA/USDA,WV	n/a	ind_10a	5839394	5804816	246.85	DAP	T	n/a
139	IFS13	Selfed d'Agen prune	Improved French x Improved French	USA/USDA,WV	n/a	ind_11a	8107312	8075557	325.62	DAP	n/a	n/a
140	IFS14	Selfed d'Agen prune	Improved French x Improved French	USA/USDA,WV	n/a	ind_12a	11365268	11255867	436.25	DAP	T	n/a
141	IFS15	Selfed d'Agen prune	Improved French x Improved French	USA/USDA,WV	n/a	ind_13a	9481468	9430439	383.38	DAP	T	n/a
142	IFS16	Selfed d'Agen prune	Improved French x Improved French	USA/USDA,WV	n/a	ind_14a	6805522	6780375	290.4	DAP	T	n/a
143	IFS18	Selfed d'Agen prune	Improved French x Improved French	USA/USDA,WV	n/a	ind_15a	4999858	4961676	220.32	DAP	T	n/a
144	IFS19	Selfed d'Agen prune	Improved French x Improved French	USA/USDA,WV	n/a	ind_16a	7656918	7594710	302.02	DAP	T	n/a
145	IFS2	Selfed d'Agen prune	Improved French x Improved French	USA/USDA,WV	n/a	ind_2a	9888038	9846876	380.53	DAP	T	n/a
146	IFS20	Selfed d'Agen prune	Improved French x Improved French	USA/USDA,WV	n/a	ind_33a	2998924	2988748	146.01	DAP	T	n/a
147	IFS21	Selfed d'Agen prune	Improved French x Improved French	USA/USDA,WV	n/a	ind_17a	10447794	10400010	409.62	DAP	T	n/a
148	IFS22	Selfed d'Agen prune	Improved French x Improved French	USA/USDA,WV	n/a	ind_18a	9052622	9020178	356.37	DAP	T	n/a
149	IFS24	Selfed d'Agen prune	Improved French x Improved French	USA/USDA,WV	n/a	ind_19a	10404922	10368304	416.39	DAP	T	n/a
150	IFS26	Selfed d'Agen prune	Improved French x Improved French	USA/USDA,WV	n/a	ind_34a	3088278	3071276	124.74	DAP	n/a	n/a
151	IFS27	Selfed d'Agen prune	Improved French x Improved French	USA/USDA,WV	n/a	ind_20a	19571322	19423151	684.75	DAP	T	n/a
152	IFS28	Selfed d'Agen prune	Improved French x Improved French	USA/USDA,WV	n/a	ind_21a	5256126	5234633	230.11	DAP	n/a	n/a
153	IFS29	Selfed d'Agen prune	Improved French x Improved French	USA/USDA,WV	n/a	ind_22a	6832002	6807085	282.21	DAP	T	n/a
154	IFS3	Selfed d'Agen prune	Improved French x Improved French	USA/USDA,WV	n/a	ind_3a	3829312	3814097	167.86	DAP	T	n/a
155	IFS30	Selfed d'Agen prune	Improved French x Improved French	USA/USDA,WV	n/a	ind_23a	16433726	16372199	604.51	DAP	T	n/a
156	IFS32	Selfed d'Agen prune	Improved French x Improved French	USA/USDA,WV	n/a	ind_24a	23171140	23041078	787.55	DAP	T	n/a
157	IFS4	Selfed d'Agen prune	Improved French x Improved French	USA/USDA,WV	n/a	ind_4a	7952570	7921320	326.46	DAP	n/a	n/a
158	IFS5	Selfed d'Agen prune	Improved French x Improved French	USA/USDA,WV	n/a	ind_5a	6823078	6787644	287.48	DAP	T	n/a
159	IFS7	Selfed d'Agen prune	Improved French x Improved French	USA/USDA,WV	n/a	ind_6a	7054782	7029985	283.47	DAP	T	n/a
160	IFS8	Selfed d'Agen prune	Improved French x Improved French	USA/USDA,WV	n/a	ind_7a	1511598	1506281	87.03	DAP	T	n/a
161	IFS9	Selfed d'Agen prune	Improved French x Improved French	USA/USDA,WV	n/a	ind_8a	7339560	7311482	316.31	DAP	T	n/a
131	IF-SierraGold-TomRamos-EastBlock-CA	d'Agen prune	Commercial variety	USA,California	n/a	cv_318	10345046	9126924	321.44	DAP	T	DAP_C1
162	Imperial	European plum	Traditional variety	France/INRA	P3317	cv_132	6448818	6411537	229.39	GRG	T	n/a
163	Imperiale	European plum	Traditional variety	France/INRA	P3185	cv_183	4450650	4399734	169.47	GRG	T	n/a
164	Imperiale-California	European plum	Traditional variety	USA/INRA	P3279	cv_116	5633476	5591254	208.92	GRG	T	n/a
165	Imperiale-Murat	European plum	Traditional variety	France/INRA	P0302	cv_17	5149014	5118442	195.69	EUP	T	n/a
166	Italian-Prune-WV	European plum	Traditional variety	Italy/USDA,WV	n/a	cv_356	4505844	3948110	145.01	EUP	C	EUP_C4
167	Jaune-rouge	European plum	Traditional variety	France/INRA	P3706	cv_16	3146704	3107831	111.19	EUP	T	MIR_C3
168	Jefferson-INRA	Greengage	Newer variety	USA/INRA	P563	cv_347	8978722	7933062	285.16	GRG	C	n/a
169	Jojo	European plum	Newer vareity - Ortenauer × Stanley 13	Germany/INRA	P3631	cv_150	6441160	6399578	231.64	EUP	C	n/a
170	Julka-INRA	European plum	Traditional variety	Serbia/INRA	P3097	cv_349	11272360	9922703	323.32	EUP	C	n/a
171	Kinstendilsva	European plum	Traditional variety	Bulgaria/NCGR,Davis,CA	DPRU1594 - WEO E 557	cv_197	2888470	2875389	244	EUP	n/a	EUP_C1
172	Kishinevskaia-Raniaia	European plum	Traditional variety	Moldova/INRA	P3617	cv_48a	14525224	14471047	498.42	EUP	C	n/a
173	Kisnanai	European plum	Traditional variety	Hungary/INRA	P3121	cv_47a	13934614	13886049	491.71	EUP	C	n/a
174	Kjustendilska	European plum	Traditional variety	Bulgaris/INRA	P2901	cv_46a	11326474	11289031	395.16	EUP	C	n/a
175	Krasinski.1	European plum	Rootstock variety	Eastern Europe/INRA	P3328	cv_86	4909030	4874928	199.1	EUP	C	n/a
176	Krasinski.2	European plum	Rootstock variety	Eastern Europe/INRA	P3328	cv_265	2089456	2078573	187.78	EUP	C	n/a
177	Krek	European plum	Traditional variety	France/INRA	P3753	cv_15	9203124	9126509	315.56	EUP	C	n/a
178	Krikon-plum-INRA	Prunus insititia	Rootstock variety	France/INRA	P2225	cv_340	2647638	2335090	117.91	Pi	C	EUR_C1
179	Leonie	European plum	Traditional variety	France/INRA	P0333	cv_14	5880038	5836601	216.27	EUP	C	n/a
180	Lessidrjanska-INRA	European plum	Traditional variety	Serbia/INRA	P2902	cv_350	2137520	1888047	95.81	EUP	C	n/a
181	LONG-JOHN	European plum	Newer vareity - Iroquois x Cal.4A33L	USA/INRA	P3365	cv_169	4617188	4545375	174.7	EUP	C	n/a
182	Lorida	prune	d'Agen x Anna Spath	France/INRA	P3005	cv_253	3739190	3706294	303.76	DAP	T	n/a
183	Madame-Bonnard	European plum	Traditional variety	France/INRA	P3801	cv_85	2831526	2791097	125.77	EUP	C	n/a
184	Marcarriere	European plum	Traditional variety	France/INRA	P3695	cv_172	3522804	3498578	144.81	EUP	T	n/a
185	Marcelle-Chasset	European plum	Traditional variety	France/INRA	P825	cv_122	4320344	4280395	177.2	EUP	C	EUP_C6
186	Marianna2634-WV	P. cerasifera x P. munsoniana	Rootstock variety	USA/USDA, WV	n/a	cv_351	993140	856882	54.42	Pc	C	n/a
187	Mariolet	European plum	Traditional variety	France/INRA	P3697	cv_74	4782938	4734512	181.23	EUP	C	n/a
188	Martin	European plum	Traditional variety	France/INRA	P2576	cv_234	3072914	3060696	250.97	EUP	C	n/a
189	Meritare	European plum	Traditional variety	Sweden/INRA	P3352	cv_232	2716540	2703930	236.42	EUP	C	n/a
190	Mirabelle-3A	Mirabelle	Traditional variety	France/INRA	P3037	cv_255	805752	799131	85.12	MIR	C	MIR_C2
191	Mirabelle-52chrmosomes	Mirabelle	Mirabelle tree (48n) treated with colchicin	France/INRA	P1649	cv_235	2200152	2189538	166.51	EUP	C	n/a
192	Mirabelle-allemande-n2	Mirabelle	Traditional variety	France/INRA	P2808	cv_164	5291512	5119988	193.39	MIR	C	MIR_C1
193	Mirabelle-Antoine1	Mirabelle	Traditional variety	France/INRA	P3373	cv_268	1307706	1301496	119.82	MIR	C	MIR_C1
194	Mirabelle-Antoine2	Mirabelle	Traditional variety	France/INRA	P3480	cv_269	1587782	1577007	141.51	MIR	C	MIR_C1
195	Mirabelle-B54	Mirabelle	Traditional variety	France/INRA	P3036	cv_254	2031116	2021774	183.33	MIR	C	MIR_C1
196	Mirabelle-de-Metz	Mirabelle	Traditional variety	France/INRA	P2776	cv_19	1855208	1828075	79.85	MIR	C	n/a
197	Mirabelle-de-Nancy	Mirabelle	Traditional variety	France/INRA	P1725	cv_20	5624140	5582352	207.21	MIR	C	MIR_C1
198	Mirabelle-doree-INRA	Mirabelle	Traditional variety	France/INRA	P0332	cv_339	2524972	2230802	108.45	MIR	n/a	n/a
199	Mirabelle-gros-fruits	Mirabelle	Traditional variety	France/INRA	P3531	cv_272	962530	874434	87	MIR	C	MIR_C1
200	Mirabelle-Parfumee-de-Septembre	Mirabelle	Traditional variety	France/INRA	P0072	cv_21	4952442	4918341	195.64	MIR	C	MIR_C2
201	Mirabelle-petite.1	Mirabelle	Traditional variety	France/INRA	P9013	cv_92	2297518	2275023	107.23	MIR	C	n/a
202	Mirabelle-petite.2	Mirabelle	Traditional variety	France/INRA	P9013	cv_276	4421896	4402661	345.91	MIR	C	n/a
203	Mirabelle-precoce-de-Corny	Mirabelle	Traditional variety	France/INRA	P2806	cv_280	4866808	4846293	372.35	MIR	C	n/a
204	Mirabelle-rose	Mirabelle	Traditional variety	France/INRA	P1557	cv_267	3965338	3922882	288.78	MIR	C	n/a
205	Mirabelle-sans-nom	Mirabelle	Traditional variety	France/INRA	P3854	cv_121	3504150	3459994	149.21	Pc	C	EUR_C1
206	Mirabelle-tres-precoce	Mirabelle	Traditional variety	France/INRA	P3133	cv_285	1987454	1979384	173.51	MIR	C	n/a
207	Miragrande	European plum	Newer variety - Herrenhäuser Mirabelle x Yellow Plum	Germany/INRA	P3838	cv_246	1129714	1124539	110.9	EUP	C	n/a
208	Monsieur	European plum	Traditional variety	France/INRA	P3757	cv_23	4890810	4863638	188.96	EUP	C	n/a
209	Monsieur-Jaune	Greengage	Traditional variety	France/INRA	P0037	cv_48	5661602	5629258	225.74	GRG	C	GRG_C3
210	Monsieur-Violet	European plum	Traditional variety	France/INRA	P3702	cv_75	7457532	7386655	285.28	EUP	C	n/a
211	Moyer	prune	Traditional variety - Silver Prune aka Coe's Golden Drop (open pollinated)	USA/NCGR,Davis, CA	WN3.4	cv_195	3507172	3480322	272.68	DAP	T	n/a
212	Muir-Beauty	prune	Newer variety - Improved French x Tulare Giant (Empress x Primacotes)	USA/NCGR,Davis, CA	DV1.23	cv_198	4562726	4541790	358.24	DAP	T	n/a
213	Muscat-ou-Resine	European plum	Traditional variety	France/INRA	P1672	cv_76	4783218	4750858	197.32	EUP	C	EUP_C7
214	Musquette	European plum	Traditional variety	France/INRA	P3698	cv_77	4992008	4958367	197.36	EUP	C	n/a
215	Mutant-blanc-de-President	European plum	Traditional variety - clone of President	France/INRA	P3629	cv_167	5489178	5453764	221.03	EUP	C	EUP_C8
216	Octave-Opoix	European plum	Traditional variety	Spain/INRA	P0334	cv_107	4399464	4366878	170.3	EUP	C	n/a
217	Ontario-Pflaume	Greengage	Traditional variety	Germany/INRA	P3459	cv_139	3983954	3954961	164.35	GRG	C	n/a
218	Opal-INRA	European plum	Newer variety - Oullins Gage x Early Favourit	Sweden/INRA	P3448	cv_342	7318662	6469632	229.45	EUP	C	n/a
219	Ostenca-blanca	European plum	Traditional variety	France/INRA	P3718	cv_78	2696006	2674937	115.12	EUP	n/a	n/a
220	Oustenque-bleue--Dupuy	European plum	Traditional variety	France/INRA	P3720	cv_80	4125242	4034747	162.02	EUP	C	n/a
221	Ovale-jaune	European plum	Traditional variety	France/INRA	P3794	cv_114	4989726	4955403	198.17	EUP	T	MIR_C3
222	P.brigantina-UKR	Prunus brigantina	diploid Prunus species	Ukraine	n/a	cv_322	11030762	9725563	171.09	Pc	C	n/a
223	P.brigantinaxP.cerasifera-UKR	Prunus brigantina x Prunus cerasifera	diploid Prunus species	Ukraine	n/a	cv_323	8859450	7811509	159.26	Pc	C	n/a
224	P.cerasifera-DPRU571.1	Prunus cerasifera	diploid Prunus species	USA/NCGR,Davis, CA	DPRU571	cv_223	4367604	4348361	407.09	Pc	C	EUR_C1
225	P.cerasifera-DPRU571.2	Prunus cerasifera	diploid Prunus species	USA/NCGR,Davis, CA	DPRU571	cv_289	4164184	3676749	181.31	Pc	C	EUR_C1
226	P.cerasifera-DPRU795.1	Prunus cerasifera	diploid Prunus species	USA/NCGR,Davis, CA	DPRU795	cv_224	2380222	2369857	231.88	Pc	C	n/a
227	P.cerasifera-DPRU795.2	Prunus cerasifera	diploid Prunus species	USA/NCGR,Davis, CA	DPRU795	cv_290	7453282	6571456	286.11	Pc	C	n/a
228	P.cerasifera-SE	Prunus cerasifera	diploid Prunus species	Sweden	n/a	cv_295	7797376	6873109	241.87	Pc	C	n/a
238	P.spinosa.g1-PT	Prunus spinosa	tetraploid Prunus species	Portugal	n/a	cv_329	2969380	2620044	101.1	Psp	C	n/a
239	P.spinosa.g2-PT	Prunus spinosa	tetraploid Prunus species	Portugal	n/a	cv_330	4398326	3882292	148.58	Psp	C	n/a
240	P.spinosa.g2-SE	Prunus spinosa	tetraploid Prunus species	Sweden	n/a	cv_297	4415596	3839237	174.19	Psp	C	EUR_C3
241	P.spinosa.g3-PT	Prunus spinosa	tetraploid Prunus species	Portugal	n/a	cv_331	5267690	4652246	173.52	Psp	C	n/a
242	P.spinosa.g3-SE	Prunus spinosa	tetraploid Prunus species	Sweden	n/a	cv_298	5769250	5094144	223.55	Psp	C	EUR_C1
243	P.spinosa.g5-SE	Prunus spinosa	tetraploid Prunus species	Sweden	n/a	cv_299	8094258	7141130	284.47	Psp	C	EUR_C3
244	P.spinosa.g6-SE	Prunus spinosa	tetraploid Prunus species	Sweden	n/a	cv_300	9268448	8183339	313.51	Psp	C	n/a
245	P.spinosa.g7-SE	Prunus spinosa	tetraploid Prunus species	Sweden	n/a	cv_301	5279328	4660199	201.65	Psp	C	EUR_C3
246	P.spinosa.g8-SE	Prunus spinosa	tetraploid Prunus species	Sweden	n/a	cv_302	8724324	7706329	297.83	Psp	C	EUR_C3
247	P.spinosa.g9-SE	Prunus spinosa	tetraploid Prunus species	Sweden	n/a	cv_303	9213632	8098637	295.07	Psp	C	EUR_C3
229	P.spinosa-DPRU2289.4.1	Prunus spinosa	tetratploid Prunus species	USA/NCGR,Davis, CA	DPRU2289.4	cv_225	4236670	4210227	374.53	Psp	C	EUR_C2
230	P.spinosa-DPRU2289.4.2	Prunus spinosa	tetraploid Prunus species	USA/NCGR,Davis, CA	DPRU2289.4	cv_291	10405890	9184235	356.14	Psp	C	EUR_C2
231	P.spinosa-DPRU2289.7.1	Prunus spinosa	tetratploid Prunus species	USA/NCGR,Davis, CA	DPRU2289.7	cv_226	3857936	3840958	357.06	Psp	C	EUR_C2
232	P.spinosa-DPRU2289.7.2	Prunus spinosa	tetraploid Prunus species	USA/NCGR,Davis, CA	DPRU2289.7	cv_292	8660886	7655928	321.79	Psp	C	EUR_C2
233	P.spinosa-DPRU2399.6.1	Prunus spinosa	tetratploid Prunus species	USA/NCGR,Davis, CA	DPRU2399.6	cv_227	4187494	4168283	374.33	Psp	C	n/a
234	P.spinosa-DPRU2399.6.2	Prunus spinosa	tetraploid Prunus species	USA/NCGR,Davis, CA	DPRU2399.6	cv_293	8905308	7881677	314.66	Psp	n/a	n/a
235	P.spinosa-DPRU848.1	Prunus spinosa	tetratploid Prunus species	USA/NCGR,Davis, CA	DPRU848	cv_228	4899060	4877869	411.6	Psp	C	n/a
236	P.spinosa-DPRU848.2	Prunus spinosa	tetraploid Prunus species	USA/NCGR,Davis, CA	DPRU848	cv_294	9731942	8603081	316.22	Psp	C	n/a
237	P.spinosa-g1-SE	Prunus spinosa	tetraploid Prunus species	Sweden	n/a	cv_296	4003848	3530481	155.87	Psp	C	EUR_C3
248	Pearl	prune	Traditional variety - (d'Agen open pollinated)	USA/INRA	P1065	cv_154	3919678	3890955	154.75	EUP	T	n/a
249	Perdrigon	European plum	Traditional variety	France/INRA	P3696	cv_113	3677738	3647950	133.81	EUP	C	n/a
251	Perdrigonne	European plum	Traditional variety	France/INRA	P3792	cv_229	2085500	2074004	169.46	EUP	C	n/a
252	Perdrigonne-violette	European plum	Traditional variety	France/INRA	P3793	cv_115	2907508	2881419	114.23	EUP	T	EUP_C9
250	Perdrigon-noire-ou-violet	European plum	Traditional variety	France/INRA	P3677	cv_149	4773798	4742180	175.31	EUP	T	EUP_C9
253	Petite-3X-CA	d'Agen prune	Clonal variety	USA/NCGR,Davis, CA	WN9.14	cv_222	3296306	3274553	277.56	DAP	T	DAP_C1
254	Petite-Rouge-de-Valleeea	European plum	Traditional variety	France/INRA	P3758	cv_81	4899536	4873702	206.09	EUP	n/a	EUP_C1
255	Pitless-plum-Ramming-WV	European plum	Traditional variety (Bred by Luther Burbank for lack of stone. Parents unknown but germplasm reportedly originated from France.)	USA/USDA, WV	n/a	cv_315	18553702	16383815	517.59	EUP	C	n/a
256	Pitless-plum-UC-WV	European plum	Traditional variety (Bred by Luther Burbank for lack of stone. Parents unknown but germplasm reportedly originated from France.)	USA/USDA, WV	n/a	cv_316	8199686	7236036	259.41	EUP	C	n/a
257	Pot-de-Chure	European plum	Traditional variety	France/INRA	P3770	cv_82	4962316	4927260	195.71	EUP	C	n/a
258	Pozegaca-D-13	European plum	Traditiona variety	Serbia/USDA,WV	n/a	cv_192	2672114	2643588	91.4	EUP	C	EUP_C2
259	Pozegaca-D-6	European plum	Traditiona variety	Serbia/USDA,WV	n/a	cv_191	2770784	2742747	100.44	EUP	C	EUP_C2
260	Pozegaca-P24	European plum	Traditional variety	Serbia/NCGR,Davis, CA	DPRU1615 - WEO E 563	cv_206	7545798	7510634	534.33	EUP	C	EUP_C1
261	Pozegaca-P25	European plum	Traditional variety	Serbia/NCGR,Davis, CA	DPRU1614 - WEO E 561	cv_207	9097852	9052174	606.97	EUP	C	EUP_C1
262	President	European plum	Traditional variety - (Harrison x unknown)	UK/NCGR,Davis, CA	DV1.30	cv_221	4621024	4598236	371.72	EUP	C	EUP_C8
263	Primacotes-CA	prune	Newer variety - d'Agen x unknown d'Agen seedling	France/INRA/NCGR,Davis, CA	DV1.19	cv_193	3545432	3530406	290.23	DAP	T	n/a
264	Primacotes-INRA	prune	Newer variety - d'Agen x unknown d'Agen seedling	France/INRA	P2847	cv_159	6338868	6294011	254.72	DAP	T	n/a
265	Prosser-84	European plum	Newer variety	USA/INRA	P3602	cv_242	2008916	1998845	167.72	EUP	T	n/a
266	Prugnous-de-Munnick	European plum	Traditional variety	France/INRA	P3724	cv_97	1612084	1601384	71.79	EUP	C	n/a
269	Prune-Abricota	European plum	Traditional variety	France/INRA	P3748	cv_53	4403360	4369280	176.03	EUP	C	n/a
267	Prune-abricot-jaune	European plum	Traditional variety	France/INRA	P3733	cv_170	3865208	3824328	141.63	EUP	T	n/a
268	Prune-abricot-rosee	European plum	Traditional variety	France/INRA	P3708	cv_55	4620684	4593252	189.76	EUP	C	n/a
270	Prune-Aumont	European plum	Traditional variety	France/INRA	P3714	cv_98	4242632	4214833	166.16	EUP	T	MIR_C3
271	Prune-cerclee	European plum	Traditional variety	France/INRA	P3862	cv_174	8801520	8754399	324.06	EUP	C	EUP_C1
272	Prune-dAste-violette	European plum	Traditional variety	France/INRA	P1381	cv_6	6066166	6022730	222.12	EUP	C	n/a
273	Prune-de-Chien	European plum	Traditional variety	France/INRA	P3344	cv_99	2487338	2462003	103.52	EUP	T	n/a
274	Prune-de-Garaou	European plum	Traditional variety	France/INRA	P3728	cv_100	5563512	5532344	220.67	EUP	n/a	n/a
275	Prune-de-Meschers	European plum	Traditional variety	France/INRA	P2878	cv_230	507858	505662	54.96	EUP	C	n/a
279	Prune-dEnte-tardive-INRA	d'Agen prune	Traditional variety	France/INRA	P2000	cv_158	3649806	3627001	138.75	DAP	T	DAP_C1
276	Prune-de-Roi	European plum	Traditional variety	France/INRA	P0366	cv_135	5535412	5494868	206.3	EUP	C	n/a
277	Prune-de-Septembre	European plum	Traditional variety	France/INRA	P3709	cv_101	3013450	2993811	130.97	EUP	C	EUP_C6
278	Prune-de-Vars-INRA	Greengage	Traditional variety	France/INRA	P2737	cv_336	4301208	3794902	149.12	GRG	C	n/a
280	Prune-indeterminee1	European plum	unknown origin	France/INRA	P2576	cv_73	4953046	4879452	182.25	EUP	n/a	n/a
281	Prune-indeterminee2	European plum	unknown origin	France/INRA	P1924	cv_106	3815252	3790632	154.33	EUP	n/a	n/a
282	Prune-jaune	European plum	Traditional variety	France/INRA	P3145	cv_286	2655134	2644389	224.62	EUP	C	n/a
283	Prune-petite-et-jaune	European plum	Traditional variety	France/INRA	P3750	cv_83	5000688	4961242	189.99	EUP	C	n/a
284	Prune-rouge	European plum	Traditional variety	France/INRA	P3623	cv_148	3490140	3466381	149.54	EUP	C	GRG_C2
285	Prune-Sainte-Affrique	European plum	Traditional variety	France/INRA	P3863	cv_175	4665726	4632210	174.48	EUP	C	n/a
286	Prune-Sainte-Catherine	European plum	Traditional variety	France/INRA	P3861	cv_173	4272236	4241261	166.29	EUP	C	EUP_C6
287	Prunier-8-32-2	European plum	unknown origin	France/INRA	P3092	cv_42	5232520	5204296	206.26	EUP	C	n/a
288	Prunus-cerasifera-UC	Prunus cerasifera	diploid Prunus species	unknown/UC Davis	n/a	cv_190	4926224	4881980	214.78	Pc	C	n/a
289	Prunus-insititia-Tersen	Prunus insititia	Traditional variety	Sweden/INRA	P1778	cv_277	293112	289447	47.88	Pi	C	n/a
290	Prunus-insititia-veritable	Prunus insititia	Traditional variety	France/INRA	P2652	cv_34	4001782	3945157	150.74	Pi	n/a	n/a
291	Prunus-institia-UC	Prunus insititia	Traditional variety	USA/UC Davis, CA	n/a	cv_186	2672536	2651385	108.29	Pi	C	MIR_C2
292	Prunus-simonii	Prunus simonii	diploid Prunus species	USA/NCGR,Davis, CA	DPRU2430-WEO E 10 59	cv_220	3321132	3306695	265.11	Psi	n/a	n/a
293	Prunus-spinosa-UC	Prunus spinosa	diploid Prunus species	USA/UC Davis, CA	n/a	cv_185	3651442	3622100	134.99	Psp	C	n/a
295	Quetsche-blanche-de-Letricourt1.1	European plum	Traditional variety	France/INRA	P3132	cv_18	675560	656427	35.11	EUP	C	n/a
294	Quetsche-blanche-de-Letricourt1.2	European plum	Traditional variety	France/INRA	P3132	cv_37a	8105422	8071876	259.92	EUP	C	n/a
296	Quetsche-blanche-de-Letricourt2	European plum	Traditional variety	France/INRA	P1844	cv_60	6751756	6663834	263.35	EUP	C	n/a
297	Quetsche-commune	European plum	Traditional variety	France/INRA	P0149	cv_117	6879414	6840090	265.13	EUP	C	EUP_C1
298	Quetsche-dAlsace1	European plum	Traditional variety	France/INRA	P2910	cv_12	4546892	4510739	169.26	EUP	C	EUP_C1
299	Quetsche-dAlsace2	European plum	Traditional variety	France/INRA	P2907	cv_163	6131618	6096403	240.42	EUP	C	EUP_C1
300	Quetsche-de-Wagenstadt	European plum	Traditional variety	France/INRA	P0410	cv_13	1821084	1790135	73.35	EUP	C	n/a
301	Quetsche-du-Carmel	European plum	Traditional variety	France/INRA	P3710	cv_67	4904846	4877139	197.51	EUP	T	n/a
302	Quetsche-Haas.1	European plum	Traditiona variety	France/INRA	P3014	cv_160	7360352	7282131	276.28	EUP	C	EUP_C1
303	Quetsche-Haas.2	European plum	Traditional variety	France/INRA	P3014	cv_281	3181366	3167109	251.71	EUP	C	EUP_C1
304	Quetsche-Lecomte	European plum	Traditional variety	France/INRA	P1580	cv_124	4681568	4651244	170.61	EUP	n/a	n/a
305	Quetsche-Mayer	European plum	Traditional variety	France/INRA	P3015	cv_282	2711186	2698722	222.32	EUP	C	EUP_C1
307	Quetsche-precoce-dErsinger	European plum	Traditional variety	Germany/INRA	P3552	cv_142	2731212	2715204	110.92	EUP	C	EUP_C3
306	Quetsche-precoce-de-Zimmer	European plum	Traditional variety	France/INRA	P231	cv_250	1863394	1851769	169.97	EUP	C	n/a
308	Quetsche-Schuffer	European plum	Traditional variety	France/INRA	P3143	cv_178	5227536	5180121	187.17	EUP	C	EUP_C1
309	Quetsche-Staebler.1	European plum	Traditional variety	France/INRA	P3018	cv_96	4859962	4830333	205.16	EUP	C	EUP_C1
310	Quetsche-Staebler.2	European plum	Traditional variety	France/INRA	P3018	cv_283	3236232	3222778	269.38	EUP	C	EUP_C1
311	Quetsche-verte	European plum	Traditional variety	France/INRA	P3769	cv_68	4960784	4718380	171.77	EUP	C	n/a
312	Quetsche-Wolff	European plum	Traditional variety	France/INRA	P3144	cv_179	6788268	6741864	247.52	EUP	C	EUP_C1
313	Reeves	European plum	Traditional variety	Canada/INRA	P3250	cv_258	1697124	1687225	154.31	EUP	C	n/a
349	Reine-Claude1	Greengage	Traditional variety	France/INRA	P3115	cv_43	5121198	5089653	207.14	GRG	C	GRG_C1
350	Reine-Claude2	Greengage	Traditional variety	France/INRA	P1771	cv_87	5818504	5761265	211.95	GRG	C	n/a
314	Reine-Claude-Brune-INRA	Greengage	Traditional variety	France/INRA	P3749	cv_337	477430	419050	36.12	GRG	n/a	n/a
315	Reine-Claude-CanenacN2	Greengage	Traditional variety	France/INRA	P3541	cv_271	1476948	1469504	135.01	GRG	C	GRG_C1
316	Reine-Claude-Davion	Greengage	Traditional variety	France/INRA	P0389	cv_24	3974232	3950519	151.55	GRG	C	n/a
317	Reine-Claude-de-Bavay	Greengage	Traditional variety	Belgium/NCGR,Davis, CA	DPRU927 - WEO E 455	cv_202	5871500	5846121	428.52	GRG	C	n/a
318	Reine-Claude-de-juillet	Greengage	Traditional variety	France/INRA	P3163	cv_261	867840	861355	95.14	GRG	C	n/a
319	Reine-Claude-de-Moissac	Greengage	Traditional variety	France/INRA	P1385	cv_25	5565432	5510473	204.06	GRG	C	n/a
321	Reine-Claude-Diaphane1	Greengage	Traditional variety	France/INRA	P3691	cv_27	6627114	6590427	249.2	GRG	C	n/a
322	Reine-Claude-diaphane2	Greengage	Traditional variety	France/INRA	P1363	cv_153	9076146	9028105	331.56	GRG	C	n/a
320	Reine-Claude-diaphane-hative	Greengage	Traditional variety	France/INRA	P0229	cv_26	5217154	5165284	189.45	GRG	C	n/a
323	Reine-Claude-doree	Greengage	Traditional variety	France/INRA	P3712	cv_79	4472992	4436858	184.05	GRG	C	GRG_C1
324	Reine-Claude-dOullins	Greengage	Traditional variety	France/INRA	P2181	cv_29	6790366	6732271	250.54	GRG	C	GRG_C3
325	Reine-Claude-dOullins--Monsieur-Blanc	Greengage	Traditional variety	France/INRA	P3716	cv_22	6322848	6279631	228.08	GRG	C	GRG_C3
326	Reine-Claude-Dubarry-INRA	Greengage	Traditional variety	France/INRA	P3711	cv_338	2912280	2567754	110.23	GRG	C	GRG_C3
327	Reine-Claude-Eugladine	Greengage	Traditional variety	France/INRA	P3763	cv_264	3595618	3566439	281.37	GRG	C	GRG_C1
328	Reine-Claude-Gabriel-Combes	Greengage	Traditional variety	France/INRA	P0068	cv_30	7488254	7429903	280.4	GRG	C	n/a
329	Reine-Claude-hative	Greengage	Traditional variety	France/INRA	P808	cv_152	4361224	4334519	164.3	GRG	C	n/a
330	Reine-Claude-INFEL1119	Greengage	Traditional variety	France/INRA	P1119	cv_120	3230408	3210848	129.84	GRG	C	GRG_C1
331	Reine-Claude-INFEL1330.1	Greengage	Traditional variety	France/INRA	P1330	cv_32	791568	784810	47.31	GRG	n/a	GRG_C1
332	Reine-Claude-INFEL1330.2	Greengage	Traditional variety	France/INRA	P1330	cv_38a	5584216	5564700	184.47	GRG	C	GRG_C1
351	Reine-ClaudeINFEL1380	Greengage	Traditional variety	France/INRA	P1380	cv_37	5041064	4994597	177.82	GRG	C	GRG_C1
333	Reine-Claude-Leon-Hisse	Greengage	Traditional variety	France/INRA	P3864	cv_176	3128874	3054838	115.32	GRG	C	n/a
334	Reine-Claude-n10-PT	Greengage	Traditional variety	Portugal/INRA	P3241	cv_168	7645788	7574045	271.87	GRG	C	GRG_C1
335	Reine-Claude-n8-PT	Greengage	Traditional variety	Portugal/INRA	P3240	cv_184	6103682	6055719	210.88	GRG	C	GRG_C1
336	Reine-Claude-Souffriau	Greengage	Traditional variety	France/INRA	P3184	cv_287	1341370	1335006	127.06	GRG	C	n/a
337	Reine-Claude-tardive	Greengage	Traditional variety	France/INRA	P1498	cv_45	3782244	3761895	155.07	GRG	C	n/a
338	Reine-Claude-tardive-de-Chambourcy1	Greengage	Traditional variety	France/INRA	P1497	cv_95	4454862	4430717	183.7	GRG	C	GRG_C1
339	Reine-Claude-Tardive-de-Chambourcy2	Greengage	Traditional variety	France/INRA	P3865	cv_177	6159248	6128058	242.67	GRG	C	GRG_C1
340	Reine-Claude-tardive-de-Montpezat	Greengage	Traditional variety	France/INRA	P3480	cv_88	2448290	2427224	107.55	GRG	C	GRG_C1
341	Reine-Claude-Tardive-Royat	Greengage	Traditional variety	France/INRA	P3771	cv_31	8855848	8805522	316.57	GRG	C	EUP_C5
342	Reine-Claude-verte-ou-doree.1	Greengage	Traditional variety	France/INRA	P1223	cv_155	3306036	3284273	134.16	GRG	C	GRG_C1
343	Reine-Claude-verte-ou-doree.2	Greengage	Traditional variety	France/INRA	P1223	cv_279	1915802	1894702	173.04	GRG	C	GRG_C1
344	Reine-Claude-violette	Greengage	Traditional variety	France/INRA	P3852	cv_244	993310	987806	103.25	GRG	C	GRG_C2
345	Reine-Claude-violette-precoce	Greengage	Traditional variety	France/INRA	P3693	cv_129	5888976	5848181	220.46	GRG	C	n/a
346	Reine-Claude-violette-tardive	Greengage	Traditional variety	France/INRA	P3772	cv_33	5791362	5747082	205.98	GRG	C	GRG_C2
347	Reine-Claude-vraie.1	Greengage	Traditional variety	France/INRA	P25	cv_46	729518	725816	41.05	GRG	n/a	GRG_C1
348	Reine-Claude-vraie.2	Greengage	Traditional variety	France/INRA	P25	cv_39a	9759050	9683304	341.2	GRG	C	GRG_C1
352	Reine-des-vergers	Greengage	Traditional variety	France/INRA	P3754	cv_270	405598	403321	52.76	GRG	C	GRG_C1
353	Rouge-Damas	European plum	Traditional variety	France/INRA	P1564	cv_134	3164460	3145453	128.92	EUP	C	n/a
354	Royale-bleue	European plum	Traditional variety	France/INRA	P3494	cv_102	5001916	4958251	183.49	EUP	T	n/a
355	Royale-de-Tours	European plum	Traditional variety	France/INRA	P0038	cv_84	6249366	6203190	225.37	EUP	T	n/a
356	Runa-Anita-INRA	European plum	Newer variety	Sweden/INRA	P3627	cv_344	6041318	5329684	206.72	EUP	C	n/a
357	Ruth-Gerstetter	European plum	Traditional - Czar x Bonne de Bry	Germany/INRA	P2780	cv_36	8449602	8388081	276.52	EUP	C	n/a
358	RWC-French	d'Agen prune	Traditional variety	France/INRA	P3393	cv_243	548890	546110	65.57	DAP	T	DAP_C1
359	Saint-Antonin	European plum	Traditional variety	France/INRA	P3707	cv_108	5873578	5832230	217.02	EUP	C	n/a
364	Sainte-Catherine	European plum	Traditional variety	France/INRA	P3423	cv_137	5180868	5149201	196.12	EUP	C	EUP_C6
365	Sainte-Catherine-a-fruits-roses	European plum	Traditional variety	France/INRA	P1924	cv_256	5238382	5199494	375.54	EUP	C	n/a
360	Saint-Jean	European plum	Traditional variety	France/INRA	P3299	cv_105	2719414	2697894	110.81	EUP	C	n/a
361	Saint-Julien.1-INRA	Prunus insititia	Rootstock variety	France/INRA	P3518	cv_35	3201432	3170198	118.03	Pi	C	n/a
362	Saint-Julien.2-INRA	Prunus insititia	Rootstock variety	France/INRA	P3518	cv_341	2702724	2379373	111.48	Pi	C	n/a
363	Saint-Leonard	European plum	Traditional variety	France/INRA	P3705	cv_109	2683720	2656705	106.48	EUP	C	n/a
366	Sannois	European plum	Traditional variety	France/INRA	P1069	cv_123	4845556	4801893	170.86	EUP	C	GRG_C2
367	Sans-Noyau-CA	European plum	Traditional variety (Bred by Luther Burbank for lack of stone. Parents unknown but germplasm reportedly originated from France.)	France/INRA/NCGR,Davis, CA	WN9.4	cv_201	4275294	4256952	344.65	EUP	T	n/a
368	Sans-Noyau-WV	European plum	Traditional variety (Bred by Luther Burbank for lack of stone. Parents unknown but germplasm reportedly originated from France.)	France/INRA/USDA,WV	n/a	cv_314	5367166	4696408	193.28	EUP	C	n/a
369	Santa-Maria	European plum	Traditional variety	France/INRA	P3171	cv_231	3969312	3943860	330.26	EUP	n/a	n/a
370	Sopernitsa	European plum	Newer variety	Moldova/INRA	P3616	cv_238	1343706	1337953	128.65	EUP	C	n/a
373	Spurdente x Primacote-INRA	d'Agen prune	Traditional variety	France/INRA	P9224	cv_241	1725236	1716990	169.24	DAP	T	n/a
371	Spurdente.1	d'Agen prune	Traditional variety - gamma-irradiated clonal mutant	France/INRA	P3099	cv_166	169066	162758	11.31	DAP	n/a	DAP_C1
372	Spurdente.2	d'Agen prune	Traditional variety - d'Agen irradiated mutant	France/INRA	P3099	cv_41a	1695192	1687977	69.67	DAP	T	DAP_C1
374	Stanley	prune	Newer variety - d'Agen x Grand Duke	USA/NCGR,Davis, CA	WN3.3	cv_216	4101102	4084757	337.8	DAP	T	n/a
375	Sugar	prune	Newer variety - d'Agen (open pollinated)	USA/NCGR,Davis, CA	WN9.20	cv_194	5196594	5173334	369.16	DAP	T	n/a
376	Sutter	prune	Newer variety - Sugar x Primacote	USA/NCGR,Davis, CA	WN14.9	cv_199	4693982	4674221	375.64	DAP	T	n/a
377	Tamjioasa-de-Bristrita	European plum	Traditional variety	Romania/UC Davis, CA	n/a	cv_187	5521692	5486523	184.38	EUP	C	EUP_C2
378	Tardicote2-CA	prune	Newer variety - d'Agen x Grand Duke	France/INRA/NCGR,Davis, CA	DV1.24	cv_212	5649656	5625623	442.69	DAP	T	n/a
379	Tardicotes1-INRA	prune	Newer variety - d'Agen x Grand Duke	France/INRA	P3006	cv_165	2885496	2866389	122.4	DAP	T	n/a
380	Tardive-violette	European plum	Traditional variety	France/INRA	P1286	cv_157	4680442	4632385	180.17	EUP	C	n/a
381	Thames-cross	European plum	Newer variety - Coe's Golden Drop x Giant Prune.	UK/INRA	P2726	cv_251	3995350	3976727	324	EUP	C	n/a
382	Tipala-INRA	European plum	Newer variety - Tiroler Zuckerzwetschge x Opal	Germany/INRA	P3533	cv_343	5428970	4799180	186.14	EUP	C	n/a
383	Topfirst-INRA	European plum	Newer variety - Čačanska Najbolja x Ruth Gerstetter,	France/INRA	P3827	cv_345	10972760	9700876	332.57	EUP	T	n/a
384	Tropeano-Big-Trees-AU	d'Agen prune	Traditional variety	Australia	n/a	cv_306	4711646	4127529	187.09	DAP	T	DAP_C1
385	Tulare-Giant	table	Newer variety - Empress x Primacotes	USA/NCGR,Davis, CA	WN14.3	cv_203	5478022	5454195	427.64	DAP	T	n/a
386	Tuleu-Gras	European plum	Traditional variety	Romania/UC Davis, CA	n/a	cv_213	6124522	6097660	468.24	EUP	C	n/a
387	unknown-UC-greenhouse.1	Unknown origin	Unknown origin	USA/UC Davis, CA	n/a	cv_43a	9803742	9769874	382.68	Pc	C	n/a
388	unknown-UC-greenhouse.2	Unknown origin	Unknown origin	USA/UC Davis, CA	n/a	cv_363	11328808	9952586	367.08	Pc	C	n/a
389	Valor	European plum	Newer variety - Imperial Epineuse x President	Canada/INRA	P2738	cv_262	1332994	1326860	109.94	EUP	n/a	n/a
396	Vanat-romanesc	European plum	Traditional variety	Romania/INRA	P3493	cv_141	2532060	2515915	102.89	EUP	C	n/a
390	VDM-Van-Der-Merwe-AU	d'Agen prune	Traditional variety	Australia	n/a	cv_305	4290096	3789611	174.95	DAP	T	DAP_C1
391	Vengerka	European plum	Traditional variety	Moldova/INRA	P3618	cv_239	868082	846809	94.39	EUP	C	n/a
392	Verdanne	European plum	Traditional variety	France/INRA	P1671	cv_110	4823188	4786365	184.35	EUP	C	n/a
393	Victoria	European plum	Traditional variety	UK/INRA	P3751	cv_111	5552850	5502127	209.4	EUP	n/a	n/a
394	Victory.1	European plum	Newer variety - Vision x Valor	Canada/USDA,WV	n/a	cv_188	281074	269184	14.63	EUP	C	n/a
395	Victory.2	European plum	Newer variety - Vision x Valor	Canada/USDA,WV	n/a	cv_42a	6960466	6935329	198.03	EUP	C	n/a
397	Violette-Meyrieu	European plum	Traditional variety	France/INRA	P3773	cv_130	4168006	4123580	168.55	EUP	C	EUP_C5
398	Wegierka-dabrowicka	European plum	Węgierka Zwykła(open pollinated)	Poland/INRA	P3607	cv_146	4040862	4012055	159.69	EUP	C	n/a
399	Wegierka-wangenheim	European plum	Traditional variety	Germany/INRA	P3608	cv_147	3868578	3834012	158.47	EUP	n/a	n/a
400	Wegierka-wczesna.1	European plum	Traditional variety	Poland/INRA	P3609	cv_90	3687188	3656106	147.05	EUP	C	n/a
401	Wegierka-wczesna.2	European plum	Traditional variety	Poland/INRA	P3609	cv_273	1679778	1673250	161.27	EUP	C	n/a
402	Wegierka-wiedenska.1	European plum	Rootstock variety	Poland/INRA	P3610	cv_91	3631722	3612553	147.02	Pi	C	n/a
403	Wegierka-wiedenska.2	European plum	Rootstock variety	Poland/INRA	P3610	cv_274	1945390	1934102	167.56	Pi	C	n/a
404	Yellow-Egg	European plum	Traditional variety	UK/INRA	P3320	cv_131	5475022	5439843	211.32	EUP	C	n/a
405	Zoete-Zelk	Greengage	Newer variety	Belgium/INRA	P3451	cv_278	1560910	1547271	135.93	GRG	C	n/a
