# Supplementary material for: Genetic characterization of worldwide Prunus domestica (plum) germplasm using sequence-based genotyping
Source: Hortic Res. 2019 Jan 1;6:12. doi: 10.1038/s41438-018-0090-6 (PMC6312543; doi:10.1038/s41438-018-0090-6)
Supplement: Supplementary file 8 — Table S2 [file 41438_2018_90_MOESM8_ESM.xlsx]

## Sheet: Sheet1
Table S2. cp genotype data file in VCF format.
/zfs/gcl/software/stacks/1.45/bin/populations -P /zfs/gcl/data/bioinfo/plum_GBS_2017/9_chloroplVsPeach_stacks -O /zfs/gcl/data/bioinfo/plum_GBS_2017/9_chloroplVsPeach_stacks/vcf_plink -b 1 -k -p 1 -r 0.70 -f p_value -t 16 --vcf
##fileDate=20171012
##source="Stacks v1.45"
##INFO=<ID=NS,Number=1,Type=Integer,Description="Number of Samples With Data">
##INFO=<ID=AF,Number=.,Type=Float,Description="Allele Frequency">
##FORMAT=<ID=GT,Number=1,Type=String,Description="Genotype">
##FORMAT=<ID=DP,Number=1,Type=Integer,Description="Read Depth">
##FORMAT=<ID=AD,Number=1,Type=Integer,Description="Allele Depth">
##FORMAT=<ID=GL,Number=.,Type=Float,Description="Genotype Likelihood">
##INFO=<ID=locori,Number=1,Type=Character,Description="Orientation the corresponding Stacks locus aligns in">
#CHROM	POS	ID	REF	ALT	QUAL	FILTER	INFO	FORMAT	cv_100	cv_101	cv_102	cv_103	cv_104	cv_105	cv_106	cv_107	cv_108	cv_109	cv_10	cv_110	cv_111	cv_112	cv_113	cv_114	cv_115	cv_116	cv_117	cv_118	cv_119	cv_11	cv_120	cv_121	cv_122	cv_123	cv_124	cv_125	cv_126	cv_127	cv_128	cv_129	cv_12	cv_130	cv_131	cv_132	cv_133	cv_134	cv_135	cv_136	cv_137
gi|309321413|gb|HQ336405.1|	1068	1_81	T	C	.	PASS	NS=297;AF=0.002;locori=m	GT:DP:AD	0/0:8:8,0	./.:2:.,.	0/0:5:5,0	0/0:5:5,0	0/0:6:6,0	0/0:3:3,0	./.:0:.,.	./.:2:.,.	0/0:7:7,0	0/0:4:4,0	0/0:10:10,0	0/0:10:10,0	0/0:3:3,0	0/0:16:16,0	0/0:3:3,0	0/0:5:5,0	./.:0:.,.	./.:0:.,.	0/0:7:7,0	0/0:4:4,0	./.:0:.,.	0/0:16:16,0	0/0:5:5,0	./.:0:.,.	0/0:10:10,0	0/0:3:3,0	0/0:3:3,0	0/0:4:4,0	./.:2:.,.	0/0:9:9,0	0/0:5:5,0	0/0:9:9,0	0/0:6:6,0	0/0:6:6,0	0/0:32:32,0	0/0:58:58,0	0/0:97:97,0	0/0:24:24,0	0/0:16:16,0	0/0:3:3,0	0/0:10:10,0
gi|309321413|gb|HQ336405.1|	1080	1_69	A	G	.	PASS	NS=299;AF=0.002;locori=m	GT:DP:AD	0/0:8:8,0	./.:2:.,.	0/0:5:5,0	0/0:5:5,0	0/0:6:6,0	0/0:3:3,0	./.:0:.,.	./.:2:.,.	0/0:7:7,0	0/0:4:4,0	0/0:10:10,0	0/0:10:10,0	0/0:3:3,0	0/0:16:16,0	0/0:3:3,0	0/0:5:5,0	./.:0:.,.	./.:0:.,.	0/0:7:7,0	0/0:4:4,0	./.:0:.,.	0/0:16:16,0	0/0:5:5,0	./.:0:.,.	0/0:10:10,0	0/0:3:3,0	0/0:3:3,0	0/0:4:4,0	./.:2:.,.	0/0:9:9,0	0/0:5:5,0	0/0:9:9,0	0/0:6:6,0	0/0:6:6,0	0/0:32:32,0	0/0:58:58,0	0/0:97:97,0	0/0:24:24,0	0/0:16:16,0	0/0:3:3,0	0/0:10:10,0
gi|309321413|gb|HQ336405.1|	1083	1_66	G	A	.	PASS	NS=301;AF=0.008;locori=m	GT:DP:AD	0/0:8:8,0	./.:2:.,.	0/0:5:5,0	0/0:5:5,0	0/0:6:6,0	0/0:3:3,0	./.:0:.,.	./.:2:.,.	0/0:7:7,0	0/0:4:4,0	0/0:10:10,0	0/0:10:10,0	0/0:3:3,0	0/0:16:16,0	0/0:3:3,0	0/0:5:5,0	./.:0:.,.	./.:0:.,.	0/0:7:7,0	0/0:4:4,0	./.:0:.,.	0/0:16:16,0	0/0:5:5,0	./.:0:.,.	0/0:10:10,0	0/0:3:3,0	0/0:3:3,0	0/0:4:4,0	./.:2:.,.	0/0:9:9,0	0/0:5:5,0	0/0:9:9,0	0/0:6:6,0	0/0:6:6,0	0/0:32:32,0	0/0:58:58,0	0/0:97:97,0	0/0:24:24,0	0/0:16:16,0	0/0:3:3,0	0/0:10:10,0
gi|309321413|gb|HQ336405.1|	1146	1_3	T	G	.	PASS	NS=295;AF=0.002;locori=m	GT:DP:AD	0/0:8:8,0	./.:2:.,.	0/0:5:5,0	0/0:5:5,0	0/0:6:6,0	0/0:3:3,0	./.:0:.,.	./.:2:.,.	0/0:7:7,0	0/0:4:4,0	0/0:10:10,0	0/0:10:10,0	0/0:3:3,0	0/0:16:16,0	0/0:3:3,0	0/0:5:5,0	./.:0:.,.	./.:0:.,.	0/0:7:7,0	0/0:4:4,0	./.:0:.,.	0/0:16:16,0	0/0:5:5,0	./.:0:.,.	0/0:10:10,0	0/0:3:3,0	0/0:3:3,0	0/0:4:4,0	./.:2:.,.	0/0:9:9,0	0/0:5:5,0	0/0:9:9,0	0/0:6:6,0	0/0:6:6,0	0/0:32:32,0	0/0:58:58,0	0/0:97:97,0	0/0:24:24,0	0/0:16:16,0	0/0:3:3,0	0/0:10:10,0
gi|309321413|gb|HQ336405.1|	36438	9_114	C	T	.	PASS	NS=392;AF=0.003;locori=m	GT:DP:AD	0/0:791:791,0	0/0:435:435,0	0/0:1494:1494,0	0/0:717:717,0	./.:0:.,.	0/0:551:551,0	0/0:642:642,0	./.:0:.,.	0/0:1458:1458,0	0/0:510:510,0	0/0:21:21,0	0/0:1238:1238,0	0/0:1340:1340,0	0/0:774:774,0	0/0:1429:1429,0	0/0:909:909,0	0/0:778:778,0	0/0:2873:2873,0	0/0:1641:1641,0	0/0:1549:1549,0	0/0:1450:1450,0	./.:0:.,.	0/0:1270:1270,0	0/0:2031:2031,0	0/0:741:741,0	0/0:4817:4817,0	0/0:2912:2912,0	0/0:2026:2026,0	0/0:2647:2647,0	0/0:3016:3016,0	0/0:2397:2397,0	0/0:3656:3656,0	0/0:23:23,0	./.:0:.,.	0/0:820:820,0	0/0:1442:1442,0	0/0:1346:1346,0	0/0:707:707,0	0/0:1559:1559,0	0/0:19:19,0	0/0:1216:1216,0
gi|309321413|gb|HQ336405.1|	36439	9_113	A	C	.	PASS	NS=393;AF=0.003;locori=m	GT:DP:AD	0/0:791:791,0	0/0:435:435,0	0/0:1494:1494,0	0/0:717:717,0	./.:0:.,.	0/0:551:551,0	0/0:642:642,0	./.:0:.,.	0/0:1458:1458,0	0/0:510:510,0	0/0:21:21,0	0/0:1238:1238,0	0/0:1340:1340,0	0/0:774:774,0	0/0:1429:1429,0	0/0:909:909,0	0/0:778:778,0	0/0:2873:2873,0	0/0:1641:1641,0	0/0:1549:1549,0	0/0:1450:1450,0	./.:0:.,.	0/0:1270:1270,0	0/0:2031:2031,0	0/0:741:741,0	0/0:4817:4817,0	0/0:2912:2912,0	0/0:2026:2026,0	0/0:2647:2647,0	0/0:3016:3016,0	0/0:2397:2397,0	0/0:3656:3656,0	0/0:23:23,0	./.:0:.,.	0/0:820:820,0	0/0:1442:1442,0	0/0:1346:1346,0	0/0:707:707,0	0/0:1559:1559,0	0/0:19:19,0	0/0:1216:1216,0
gi|309321413|gb|HQ336405.1|	36440	9_112	A	T	.	PASS	NS=393;AF=0.004;locori=m	GT:DP:AD	0/0:791:791,0	0/0:435:435,0	0/0:1494:1494,0	0/0:717:717,0	./.:0:.,.	0/0:551:551,0	0/0:642:642,0	./.:0:.,.	0/0:1458:1458,0	0/0:510:510,0	0/0:21:21,0	0/0:1238:1238,0	0/0:1340:1340,0	0/0:774:774,0	0/0:1429:1429,0	0/0:909:909,0	0/0:778:778,0	0/0:2873:2873,0	0/0:1641:1641,0	0/0:1549:1549,0	0/0:1450:1450,0	./.:0:.,.	0/0:1270:1270,0	0/0:2031:2031,0	0/0:741:741,0	0/0:4817:4817,0	0/0:2912:2912,0	0/0:2026:2026,0	0/0:2647:2647,0	0/0:3016:3016,0	0/0:2397:2397,0	0/0:3656:3656,0	0/0:23:23,0	./.:0:.,.	0/0:820:820,0	0/0:1442:1442,0	0/0:1346:1346,0	0/0:707:707,0	0/0:1559:1559,0	0/0:19:19,0	0/0:1216:1216,0
gi|309321413|gb|HQ336405.1|	36445	9_107	G	T	.	PASS	NS=395;AF=0.001;locori=m	GT:DP:AD	0/0:791:791,0	0/0:435:435,0	0/0:1494:1494,0	0/0:717:717,0	./.:0:.,.	0/0:551:551,0	0/0:642:642,0	./.:0:.,.	0/0:1458:1458,0	0/0:510:510,0	0/0:21:21,0	0/0:1238:1238,0	0/0:1340:1340,0	0/0:774:774,0	0/0:1429:1429,0	0/0:909:909,0	0/0:778:778,0	0/0:2873:2873,0	0/0:1641:1641,0	0/0:1549:1549,0	0/0:1450:1450,0	./.:0:.,.	0/0:1270:1270,0	0/0:2031:2031,0	0/0:741:741,0	0/0:4817:4817,0	0/0:2912:2912,0	0/0:2026:2026,0	0/0:2647:2647,0	0/0:3016:3016,0	0/0:2397:2397,0	0/0:3656:3656,0	0/0:23:23,0	./.:0:.,.	0/0:820:820,0	0/0:1442:1442,0	0/0:1346:1346,0	0/0:707:707,0	0/0:1559:1559,0	0/0:19:19,0	0/0:1216:1216,0
gi|309321413|gb|HQ336405.1|	36540	9_12	G	T	.	PASS	NS=395;AF=0.013;locori=m	GT:DP:AD	0/0:791:791,0	0/0:435:435,0	0/0:1494:1494,0	0/0:717:717,0	./.:0:.,.	0/0:551:551,0	0/0:642:642,0	./.:0:.,.	0/0:1458:1458,0	0/0:510:510,0	0/0:21:21,0	0/0:1238:1238,0	0/0:1340:1340,0	0/0:774:774,0	0/0:1429:1429,0	0/0:909:909,0	0/0:778:778,0	0/0:2873:2873,0	0/0:1641:1641,0	0/0:1549:1549,0	0/0:1450:1450,0	./.:0:.,.	0/0:1270:1270,0	0/0:2031:2031,0	0/0:741:741,0	0/0:4817:4817,0	0/0:2912:2912,0	0/0:2026:2026,0	0/0:2647:2647,0	0/0:3016:3016,0	0/0:2397:2397,0	0/0:3656:3656,0	0/0:23:23,0	./.:0:.,.	0/0:820:820,0	0/0:1442:1442,0	0/0:1346:1346,0	0/0:707:707,0	0/0:1559:1559,0	0/0:19:19,0	0/0:1216:1216,0
gi|309321413|gb|HQ336405.1|	57607	28_63	C	T	.	PASS	NS=344;AF=0.324;locori=p	GT:DP:AD	./.:0:.,.	0/0:4:4,0	1/1:4:0,4	0/0:5:5,0	0/0:11:11,0	./.:2:.,.	./.:0:.,.	./.:2:.,.	0/0:6:6,0	0/0:6:6,0	0/0:14:14,0	0/0:8:8,0	./.:0:.,.	0/0:8:8,0	0/0:7:7,0	1/1:6:0,6	1/1:3:0,3	1/1:9:0,9	0/0:4:4,0	1/1:8:0,8	1/1:7:0,7	0/0:12:12,0	0/0:10:10,0	0/0:4:4,0	0/0:5:5,0	0/0:5:5,0	./.:0:.,.	0/0:7:7,0	0/0:3:3,0	0/0:8:8,0	./.:2:.,.	0/0:11:11,0	0/0:8:8,0	0/0:6:6,0	0/0:36:36,0	1/1:71:0,71	0/0:87:87,0	0/0:13:13,0	0/0:18:18,0	0/0:3:3,0	0/0:8:8,0
gi|309321413|gb|HQ336405.1|	57645	28_101	A	T	.	PASS	NS=346;AF=0.001;locori=p	GT:DP:AD	./.:0:.,.	0/0:4:4,0	0/0:4:4,0	0/0:5:5,0	0/0:11:11,0	./.:2:.,.	./.:0:.,.	./.:2:.,.	0/0:6:6,0	0/0:6:6,0	0/0:14:14,0	0/0:8:8,0	./.:0:.,.	0/0:8:8,0	0/0:7:7,0	0/0:6:6,0	0/0:3:3,0	0/0:9:9,0	0/0:4:4,0	0/0:8:8,0	0/0:7:7,0	0/0:12:12,0	0/0:10:10,0	0/0:4:4,0	0/0:5:5,0	0/0:5:5,0	./.:0:.,.	0/0:7:7,0	0/0:3:3,0	0/0:8:8,0	./.:2:.,.	0/0:11:11,0	0/0:8:8,0	0/0:6:6,0	0/0:36:36,0	0/0:71:71,0	0/0:87:87,0	0/0:13:13,0	0/0:18:18,0	0/0:3:3,0	0/0:8:8,0
gi|309321413|gb|HQ336405.1|	57646	28_102	T	G	.	PASS	NS=345;AF=0.001;locori=p	GT:DP:AD	./.:0:.,.	0/0:4:4,0	0/0:4:4,0	0/0:5:5,0	0/0:11:11,0	./.:2:.,.	./.:0:.,.	./.:2:.,.	0/0:6:6,0	0/0:6:6,0	0/0:14:14,0	0/0:8:8,0	./.:0:.,.	0/0:8:8,0	0/0:7:7,0	0/0:6:6,0	0/0:3:3,0	0/0:9:9,0	0/0:4:4,0	0/0:8:8,0	0/0:7:7,0	0/0:12:12,0	0/0:10:10,0	0/0:4:4,0	0/0:5:5,0	0/0:5:5,0	./.:0:.,.	0/0:7:7,0	0/0:3:3,0	0/0:8:8,0	./.:2:.,.	0/0:11:11,0	0/0:8:8,0	0/0:6:6,0	0/0:36:36,0	0/0:71:71,0	0/0:87:87,0	0/0:13:13,0	0/0:18:18,0	0/0:3:3,0	0/0:8:8,0
gi|309321413|gb|HQ336405.1|	57648	28_104	C	G	.	PASS	NS=343;AF=0.001;locori=p	GT:DP:AD	./.:0:.,.	0/0:4:4,0	0/0:4:4,0	0/0:5:5,0	0/0:11:11,0	./.:2:.,.	./.:0:.,.	./.:2:.,.	0/0:6:6,0	0/0:6:6,0	0/0:14:14,0	0/0:8:8,0	./.:0:.,.	0/0:8:8,0	0/0:7:7,0	0/0:6:6,0	0/0:3:3,0	0/0:9:9,0	0/0:4:4,0	0/0:8:8,0	0/0:7:7,0	0/0:12:12,0	0/0:10:10,0	0/0:4:4,0	0/0:5:5,0	0/0:5:5,0	./.:0:.,.	0/0:7:7,0	0/0:3:3,0	0/0:8:8,0	./.:2:.,.	0/0:11:11,0	0/0:8:8,0	0/0:6:6,0	0/0:36:36,0	0/0:71:71,0	0/0:87:87,0	0/0:13:13,0	0/0:18:18,0	0/0:3:3,0	0/0:8:8,0
gi|309321413|gb|HQ336405.1|	79268	13_100	C	T	.	PASS	NS=344;AF=0.001;locori=m	GT:DP:AD	0/0:7:7,0	0/0:7:7,0	./.:0:.,.	0/0:11:11,0	0/0:20:20,0	0/0:5:5,0	0/0:10:10,0	0/0:10:10,0	0/0:14:14,0	./.:2:.,.	0/0:13:13,0	0/0:16:16,0	0/0:3:3,0	0/0:4:4,0	0/0:6:6,0	0/1:5:3,2	0/0:7:7,0	0/0:5:5,0	0/0:8:8,0	0/0:5:5,0	0/0:4:4,0	0/0:6:6,0	./.:0:.,.	0/0:5:5,0	0/0:11:11,0	0/0:3:3,0	./.:0:.,.	0/0:18:18,0	0/0:3:3,0	0/0:10:10,0	./.:2:.,.	0/0:5:5,0	0/0:17:17,0	0/0:6:6,0	0/0:54:54,0	0/0:35:35,0	0/0:60:60,0	0/0:9:9,0	0/0:16:16,0	0/0:7:7,0	0/0:12:12,0
[truncated: 204 more columns]
