# Supplementary material for: Genetic characterization of worldwide Prunus domestica (plum) germplasm using sequence-based genotyping
Source: Hortic Res. 2019 Jan 1;6:12. doi: 10.1038/s41438-018-0090-6 (PMC6312543; doi:10.1038/s41438-018-0090-6)
Supplement: Supplementary file 9 — Table S3 [file 41438_2018_90_MOESM9_ESM.xlsx]

## Sheet: TableS3_Dist_heatMap
TableS3. Matrix of pairwise distances between plum accessions used for dendrogram construction.
	Prunus-simonii	Marianna2634-WV	unknown-UC-greenhouse.2	unknown-UC-greenhouse.1	P.spinosa-DPRU848.1	P.spinosa-DPRU848.2	P.brigantina-UKR	P.brigantinaxP.cerasifera-UKR	P.cerasifera-SE	Krikon-plum-INRA	P.cerasifera-DPRU795.1	P.cerasifera-DPRU795.2	P.cerasifera-DPRU571.1	P.cerasifera-DPRU571.2	Prunus-cerasifera-UC	Mirabelle-sans-nom	P.spinosa.g3-SE	Saint-Julien.2-INRA	Saint-Julien.1-INRA	Prunus-spinosa-UC	P.spinosa-DPRU2399.6.1	P.spinosa-DPRU2399.6.2	P.spinosa-DPRU2289.7.1	P.spinosa-DPRU2289.7.2	P.spinosa-DPRU2289.4.1	P.spinosa-DPRU2289.4.2	P.spinosa.g6-SE	P.spinosa.g8-SE	P.spinosa-g1-SE	P.spinosa.g2-SE	P.spinosa.g7-SE	P.spinosa.g5-SE	P.spinosa.g9-SE	P.spinosa.g3-PT	P.spinosa.g1-PT	P.spinosa.g2-PT	Prunus-insititia-Tersen	Prunus-insititia-veritable	Wegierka-wiedenska.2	Wegierka-wiedenska.1	Eruni	Prune-jaune	Prunier-8-32-2	Leonie	Amablanc-Esclassana	Krasinski.2	Krasinski.1	Krek	Prune-de-Chien
Prunus-simonii		2.0189	2.0189	2.0189	2.0189	2.0189	2.0189	2.0189	2.0189	2.0189	2.0189	2.0189	2.0189	2.0189	2.0189	2.0189	2.0189	2.0189	2.0189	2.0189	2.0189	2.0189	2.0189	2.0189	2.0189	2.0189	2.0189	2.0189	2.0189	2.0189	2.0189	2.0189	2.0189	2.0189	2.0189	2.0189	2.0189	2.0189	2.0189	2.0189	2.0189	2.0189	2.0189	2.0189	2.0189	2.0189	2.0189	2.0189	2.0189
Marianna2634-WV	2.0189		1.0512	1.0512	1.5543	1.5543	1.5543	1.5543	1.5543	1.5543	1.5543	1.5543	1.5543	1.5543	1.5543	1.5543	1.5543	1.5543	1.5543	1.5543	1.5543	1.5543	1.5543	1.5543	1.5543	1.5543	1.5543	1.5543	1.5543	1.5543	1.5543	1.5543	1.5543	1.5543	1.5543	1.5543	1.5543	1.5543	1.5543	1.5543	1.5543	1.5543	1.5543	1.5543	1.5543	1.5543	1.5543	1.5543	1.5543
unknown-UC-greenhouse.2	2.0189	1.0512		0.8724	1.5543	1.5543	1.5543	1.5543	1.5543	1.5543	1.5543	1.5543	1.5543	1.5543	1.5543	1.5543	1.5543	1.5543	1.5543	1.5543	1.5543	1.5543	1.5543	1.5543	1.5543	1.5543	1.5543	1.5543	1.5543	1.5543	1.5543	1.5543	1.5543	1.5543	1.5543	1.5543	1.5543	1.5543	1.5543	1.5543	1.5543	1.5543	1.5543	1.5543	1.5543	1.5543	1.5543	1.5543	1.5543
unknown-UC-greenhouse.1	2.0189	1.0512	0.8724		1.5543	1.5543	1.5543	1.5543	1.5543	1.5543	1.5543	1.5543	1.5543	1.5543	1.5543	1.5543	1.5543	1.5543	1.5543	1.5543	1.5543	1.5543	1.5543	1.5543	1.5543	1.5543	1.5543	1.5543	1.5543	1.5543	1.5543	1.5543	1.5543	1.5543	1.5543	1.5543	1.5543	1.5543	1.5543	1.5543	1.5543	1.5543	1.5543	1.5543	1.5543	1.5543	1.5543	1.5543	1.5543
P.spinosa-DPRU848.1	2.0189	1.5543	1.5543	1.5543		0.6457	0.9811	0.9811	0.9811	0.9811	0.9811	0.9811	0.9811	0.9811	0.9811	0.9811	0.9811	1.104	1.104	1.104	1.104	1.104	1.104	1.104	1.104	1.104	1.104	1.104	1.104	1.104	1.104	1.104	1.104	1.1679	1.1679	1.1679	1.1679	1.1679	1.1679	1.1679	1.1679	1.1679	1.1679	1.1679	1.1679	1.1679	1.1679	1.1679	1.1679
P.spinosa-DPRU848.2	2.0189	1.5543	1.5543	1.5543	0.6457		0.9811	0.9811	0.9811	0.9811	0.9811	0.9811	0.9811	0.9811	0.9811	0.9811	0.9811	1.104	1.104	1.104	1.104	1.104	1.104	1.104	1.104	1.104	1.104	1.104	1.104	1.104	1.104	1.104	1.104	1.1679	1.1679	1.1679	1.1679	1.1679	1.1679	1.1679	1.1679	1.1679	1.1679	1.1679	1.1679	1.1679	1.1679	1.1679	1.1679
P.brigantina-UKR	2.0189	1.5543	1.5543	1.5543	0.9811	0.9811		0.5862	0.9048	0.9048	0.9048	0.9048	0.9048	0.9048	0.9048	0.9048	0.9048	1.104	1.104	1.104	1.104	1.104	1.104	1.104	1.104	1.104	1.104	1.104	1.104	1.104	1.104	1.104	1.104	1.1679	1.1679	1.1679	1.1679	1.1679	1.1679	1.1679	1.1679	1.1679	1.1679	1.1679	1.1679	1.1679	1.1679	1.1679	1.1679
P.brigantinaxP.cerasifera-UKR	2.0189	1.5543	1.5543	1.5543	0.9811	0.9811	0.5862		0.9048	0.9048	0.9048	0.9048	0.9048	0.9048	0.9048	0.9048	0.9048	1.104	1.104	1.104	1.104	1.104	1.104	1.104	1.104	1.104	1.104	1.104	1.104	1.104	1.104	1.104	1.104	1.1679	1.1679	1.1679	1.1679	1.1679	1.1679	1.1679	1.1679	1.1679	1.1679	1.1679	1.1679	1.1679	1.1679	1.1679	1.1679
P.cerasifera-SE	2.0189	1.5543	1.5543	1.5543	0.9811	0.9811	0.9048	0.9048		0.8524	0.8524	0.8524	0.8524	0.8524	0.8524	0.8524	0.8524	1.104	1.104	1.104	1.104	1.104	1.104	1.104	1.104	1.104	1.104	1.104	1.104	1.104	1.104	1.104	1.104	1.1679	1.1679	1.1679	1.1679	1.1679	1.1679	1.1679	1.1679	1.1679	1.1679	1.1679	1.1679	1.1679	1.1679	1.1679	1.1679
Krikon-plum-INRA	2.0189	1.5543	1.5543	1.5543	0.9811	0.9811	0.9048	0.9048	0.8524		0.5307	0.5307	0.5889	0.5889	0.5889	0.5889	0.5889	1.104	1.104	1.104	1.104	1.104	1.104	1.104	1.104	1.104	1.104	1.104	1.104	1.104	1.104	1.104	1.104	1.1679	1.1679	1.1679	1.1679	1.1679	1.1679	1.1679	1.1679	1.1679	1.1679	1.1679	1.1679	1.1679	1.1679	1.1679	1.1679
P.cerasifera-DPRU795.1	2.0189	1.5543	1.5543	1.5543	0.9811	0.9811	0.9048	0.9048	0.8524	0.5307		0.2738	0.5889	0.5889	0.5889	0.5889	0.5889	1.104	1.104	1.104	1.104	1.104	1.104	1.104	1.104	1.104	1.104	1.104	1.104	1.104	1.104	1.104	1.104	1.1679	1.1679	1.1679	1.1679	1.1679	1.1679	1.1679	1.1679	1.1679	1.1679	1.1679	1.1679	1.1679	1.1679	1.1679	1.1679
P.cerasifera-DPRU795.2	2.0189	1.5543	1.5543	1.5543	0.9811	0.9811	0.9048	0.9048	0.8524	0.5307	0.2738		0.5889	0.5889	0.5889	0.5889	0.5889	1.104	1.104	1.104	1.104	1.104	1.104	1.104	1.104	1.104	1.104	1.104	1.104	1.104	1.104	1.104	1.104	1.1679	1.1679	1.1679	1.1679	1.1679	1.1679	1.1679	1.1679	1.1679	1.1679	1.1679	1.1679	1.1679	1.1679	1.1679	1.1679
P.cerasifera-DPRU571.1	2.0189	1.5543	1.5543	1.5543	0.9811	0.9811	0.9048	0.9048	0.8524	0.5889	0.5889	0.5889		0.2586	0.5492	0.5492	0.5492	1.104	1.104	1.104	1.104	1.104	1.104	1.104	1.104	1.104	1.104	1.104	1.104	1.104	1.104	1.104	1.104	1.1679	1.1679	1.1679	1.1679	1.1679	1.1679	1.1679	1.1679	1.1679	1.1679	1.1679	1.1679	1.1679	1.1679	1.1679	1.1679
P.cerasifera-DPRU571.2	2.0189	1.5543	1.5543	1.5543	0.9811	0.9811	0.9048	0.9048	0.8524	0.5889	0.5889	0.5889	0.2586		0.5492	0.5492	0.5492	1.104	1.104	1.104	1.104	1.104	1.104	1.104	1.104	1.104	1.104	1.104	1.104	1.104	1.104	1.104	1.104	1.1679	1.1679	1.1679	1.1679	1.1679	1.1679	1.1679	1.1679	1.1679	1.1679	1.1679	1.1679	1.1679	1.1679	1.1679	1.1679
Prunus-cerasifera-UC	2.0189	1.5543	1.5543	1.5543	0.9811	0.9811	0.9048	0.9048	0.8524	0.5889	0.5889	0.5889	0.5492	0.5492		0.522	0.522	1.104	1.104	1.104	1.104	1.104	1.104	1.104	1.104	1.104	1.104	1.104	1.104	1.104	1.104	1.104	1.104	1.1679	1.1679	1.1679	1.1679	1.1679	1.1679	1.1679	1.1679	1.1679	1.1679	1.1679	1.1679	1.1679	1.1679	1.1679	1.1679
Mirabelle-sans-nom	2.0189	1.5543	1.5543	1.5543	0.9811	0.9811	0.9048	0.9048	0.8524	0.5889	0.5889	0.5889	0.5492	0.5492	0.522		0.4899	1.104	1.104	1.104	1.104	1.104	1.104	1.104	1.104	1.104	1.104	1.104	1.104	1.104	1.104	1.104	1.104	1.1679	1.1679	1.1679	1.1679	1.1679	1.1679	1.1679	1.1679	1.1679	1.1679	1.1679	1.1679	1.1679	1.1679	1.1679	1.1679
P.spinosa.g3-SE	2.0189	1.5543	1.5543	1.5543	0.9811	0.9811	0.9048	0.9048	0.8524	0.5889	0.5889	0.5889	0.5492	0.5492	0.522	0.4899		1.104	1.104	1.104	1.104	1.104	1.104	1.104	1.104	1.104	1.104	1.104	1.104	1.104	1.104	1.104	1.104	1.1679	1.1679	1.1679	1.1679	1.1679	1.1679	1.1679	1.1679	1.1679	1.1679	1.1679	1.1679	1.1679	1.1679	1.1679	1.1679
Saint-Julien.2-INRA	2.0189	1.5543	1.5543	1.5543	1.104	1.104	1.104	1.104	1.104	1.104	1.104	1.104	1.104	1.104	1.104	1.104	1.104		0.7474	1.0093	1.0093	1.0093	1.0093	1.0093	1.0093	1.0093	1.0093	1.0093	1.0093	1.0093	1.0093	1.0093	1.0093	1.1679	1.1679	1.1679	1.1679	1.1679	1.1679	1.1679	1.1679	1.1679	1.1679	1.1679	1.1679	1.1679	1.1679	1.1679	1.1679
Saint-Julien.1-INRA	2.0189	1.5543	1.5543	1.5543	1.104	1.104	1.104	1.104	1.104	1.104	1.104	1.104	1.104	1.104	1.104	1.104	1.104	0.7474		1.0093	1.0093	1.0093	1.0093	1.0093	1.0093	1.0093	1.0093	1.0093	1.0093	1.0093	1.0093	1.0093	1.0093	1.1679	1.1679	1.1679	1.1679	1.1679	1.1679	1.1679	1.1679	1.1679	1.1679	1.1679	1.1679	1.1679	1.1679	1.1679	1.1679
Prunus-spinosa-UC	2.0189	1.5543	1.5543	1.5543	1.104	1.104	1.104	1.104	1.104	1.104	1.104	1.104	1.104	1.104	1.104	1.104	1.104	1.0093	1.0093		0.8761	0.8761	0.8761	0.8761	0.8761	0.8761	0.8761	0.8761	0.8761	0.8761	0.8761	0.8761	0.8761	1.1679	1.1679	1.1679	1.1679	1.1679	1.1679	1.1679	1.1679	1.1679	1.1679	1.1679	1.1679	1.1679	1.1679	1.1679	1.1679
P.spinosa-DPRU2399.6.1	2.0189	1.5543	1.5543	1.5543	1.104	1.104	1.104	1.104	1.104	1.104	1.104	1.104	1.104	1.104	1.104	1.104	1.104	1.0093	1.0093	0.8761		0.5762	0.8528	0.8528	0.8528	0.8528	0.8528	0.8528	0.8528	0.8528	0.8528	0.8528	0.8528	1.1679	1.1679	1.1679	1.1679	1.1679	1.1679	1.1679	1.1679	1.1679	1.1679	1.1679	1.1679	1.1679	1.1679	1.1679	1.1679
P.spinosa-DPRU2399.6.2	2.0189	1.5543	1.5543	1.5543	1.104	1.104	1.104	1.104	1.104	1.104	1.104	1.104	1.104	1.104	1.104	1.104	1.104	1.0093	1.0093	0.8761	0.5762		0.8528	0.8528	0.8528	0.8528	0.8528	0.8528	0.8528	0.8528	0.8528	0.8528	0.8528	1.1679	1.1679	1.1679	1.1679	1.1679	1.1679	1.1679	1.1679	1.1679	1.1679	1.1679	1.1679	1.1679	1.1679	1.1679	1.1679
P.spinosa-DPRU2289.7.1	2.0189	1.5543	1.5543	1.5543	1.104	1.104	1.104	1.104	1.104	1.104	1.104	1.104	1.104	1.104	1.104	1.104	1.104	1.0093	1.0093	0.8761	0.8528	0.8528		0.5038	0.6645	0.6645	0.8257	0.8257	0.8257	0.8257	0.8257	0.8257	0.8257	1.1679	1.1679	1.1679	1.1679	1.1679	1.1679	1.1679	1.1679	1.1679	1.1679	1.1679	1.1679	1.1679	1.1679	1.1679	1.1679
P.spinosa-DPRU2289.7.2	2.0189	1.5543	1.5543	1.5543	1.104	1.104	1.104	1.104	1.104	1.104	1.104	1.104	1.104	1.104	1.104	1.104	1.104	1.0093	1.0093	0.8761	0.8528	0.8528	0.5038		0.6645	0.6645	0.8257	0.8257	0.8257	0.8257	0.8257	0.8257	0.8257	1.1679	1.1679	1.1679	1.1679	1.1679	1.1679	1.1679	1.1679	1.1679	1.1679	1.1679	1.1679	1.1679	1.1679	1.1679	1.1679
P.spinosa-DPRU2289.4.1	2.0189	1.5543	1.5543	1.5543	1.104	1.104	1.104	1.104	1.104	1.104	1.104	1.104	1.104	1.104	1.104	1.104	1.104	1.0093	1.0093	0.8761	0.8528	0.8528	0.6645	0.6645		0.5081	0.8257	0.8257	0.8257	0.8257	0.8257	0.8257	0.8257	1.1679	1.1679	1.1679	1.1679	1.1679	1.1679	1.1679	1.1679	1.1679	1.1679	1.1679	1.1679	1.1679	1.1679	1.1679	1.1679
P.spinosa-DPRU2289.4.2	2.0189	1.5543	1.5543	1.5543	1.104	1.104	1.104	1.104	1.104	1.104	1.104	1.104	1.104	1.104	1.104	1.104	1.104	1.0093	1.0093	0.8761	0.8528	0.8528	0.6645	0.6645	0.5081		0.8257	0.8257	0.8257	0.8257	0.8257	0.8257	0.8257	1.1679	1.1679	1.1679	1.1679	1.1679	1.1679	1.1679	1.1679	1.1679	1.1679	1.1679	1.1679	1.1679	1.1679	1.1679	1.1679
P.spinosa.g6-SE	2.0189	1.5543	1.5543	1.5543	1.104	1.104	1.104	1.104	1.104	1.104	1.104	1.104	1.104	1.104	1.104	1.104	1.104	1.0093	1.0093	0.8761	0.8528	0.8528	0.8257	0.8257	0.8257	0.8257		0.7426	0.7426	0.7426	0.7426	0.7426	0.7426	1.1679	1.1679	1.1679	1.1679	1.1679	1.1679	1.1679	1.1679	1.1679	1.1679	1.1679	1.1679	1.1679	1.1679	1.1679	1.1679
P.spinosa.g8-SE	2.0189	1.5543	1.5543	1.5543	1.104	1.104	1.104	1.104	1.104	1.104	1.104	1.104	1.104	1.104	1.104	1.104	1.104	1.0093	1.0093	0.8761	0.8528	0.8528	0.8257	0.8257	0.8257	0.8257	0.7426		0.6861	0.6861	0.6861	0.6861	0.6861	1.1679	1.1679	1.1679	1.1679	1.1679	1.1679	1.1679	1.1679	1.1679	1.1679	1.1679	1.1679	1.1679	1.1679	1.1679	1.1679
P.spinosa-g1-SE	2.0189	1.5543	1.5543	1.5543	1.104	1.104	1.104	1.104	1.104	1.104	1.104	1.104	1.104	1.104	1.104	1.104	1.104	1.0093	1.0093	0.8761	0.8528	0.8528	0.8257	0.8257	0.8257	0.8257	0.7426	0.6861		0.6619	0.6619	0.6619	0.6619	1.1679	1.1679	1.1679	1.1679	1.1679	1.1679	1.1679	1.1679	1.1679	1.1679	1.1679	1.1679	1.1679	1.1679	1.1679	1.1679
P.spinosa.g2-SE	2.0189	1.5543	1.5543	1.5543	1.104	1.104	1.104	1.104	1.104	1.104	1.104	1.104	1.104	1.104	1.104	1.104	1.104	1.0093	1.0093	0.8761	0.8528	0.8528	0.8257	0.8257	0.8257	0.8257	0.7426	0.6861	0.6619		0.6557	0.6557	0.6557	1.1679	1.1679	1.1679	1.1679	1.1679	1.1679	1.1679	1.1679	1.1679	1.1679	1.1679	1.1679	1.1679	1.1679	1.1679	1.1679
P.spinosa.g7-SE	2.0189	1.5543	1.5543	1.5543	1.104	1.104	1.104	1.104	1.104	1.104	1.104	1.104	1.104	1.104	1.104	1.104	1.104	1.0093	1.0093	0.8761	0.8528	0.8528	0.8257	0.8257	0.8257	0.8257	0.7426	0.6861	0.6619	0.6557		0.633	0.633	1.1679	1.1679	1.1679	1.1679	1.1679	1.1679	1.1679	1.1679	1.1679	1.1679	1.1679	1.1679	1.1679	1.1679	1.1679	1.1679
P.spinosa.g5-SE	2.0189	1.5543	1.5543	1.5543	1.104	1.104	1.104	1.104	1.104	1.104	1.104	1.104	1.104	1.104	1.104	1.104	1.104	1.0093	1.0093	0.8761	0.8528	0.8528	0.8257	0.8257	0.8257	0.8257	0.7426	0.6861	0.6619	0.6557	0.633		0.6286	1.1679	1.1679	1.1679	1.1679	1.1679	1.1679	1.1679	1.1679	1.1679	1.1679	1.1679	1.1679	1.1679	1.1679	1.1679	1.1679
P.spinosa.g9-SE	2.0189	1.5543	1.5543	1.5543	1.104	1.104	1.104	1.104	1.104	1.104	1.104	1.104	1.104	1.104	1.104	1.104	1.104	1.0093	1.0093	0.8761	0.8528	0.8528	0.8257	0.8257	0.8257	0.8257	0.7426	0.6861	0.6619	0.6557	0.633	0.6286		1.1679	1.1679	1.1679	1.1679	1.1679	1.1679	1.1679	1.1679	1.1679	1.1679	1.1679	1.1679	1.1679	1.1679	1.1679	1.1679
P.spinosa.g3-PT	2.0189	1.5543	1.5543	1.5543	1.1679	1.1679	1.1679	1.1679	1.1679	1.1679	1.1679	1.1679	1.1679	1.1679	1.1679	1.1679	1.1679	1.1679	1.1679	1.1679	1.1679	1.1679	1.1679	1.1679	1.1679	1.1679	1.1679	1.1679	1.1679	1.1679	1.1679	1.1679	1.1679		0.7179	0.7179	1.0109	1.0109	1.0109	1.0109	1.0215	1.0215	1.0215	1.0215	1.0215	1.0215	1.0215	1.0215	1.0215
P.spinosa.g1-PT	2.0189	1.5543	1.5543	1.5543	1.1679	1.1679	1.1679	1.1679	1.1679	1.1679	1.1679	1.1679	1.1679	1.1679	1.1679	1.1679	1.1679	1.1679	1.1679	1.1679	1.1679	1.1679	1.1679	1.1679	1.1679	1.1679	1.1679	1.1679	1.1679	1.1679	1.1679	1.1679	1.1679	0.7179		0.7078	1.0109	1.0109	1.0109	1.0109	1.0215	1.0215	1.0215	1.0215	1.0215	1.0215	1.0215	1.0215	1.0215
P.spinosa.g2-PT	2.0189	1.5543	1.5543	1.5543	1.1679	1.1679	1.1679	1.1679	1.1679	1.1679	1.1679	1.1679	1.1679	1.1679	1.1679	1.1679	1.1679	1.1679	1.1679	1.1679	1.1679	1.1679	1.1679	1.1679	1.1679	1.1679	1.1679	1.1679	1.1679	1.1679	1.1679	1.1679	1.1679	0.7179	0.7078		1.0109	1.0109	1.0109	1.0109	1.0215	1.0215	1.0215	1.0215	1.0215	1.0215	1.0215	1.0215	1.0215
Prunus-insititia-Tersen	2.0189	1.5543	1.5543	1.5543	1.1679	1.1679	1.1679	1.1679	1.1679	1.1679	1.1679	1.1679	1.1679	1.1679	1.1679	1.1679	1.1679	1.1679	1.1679	1.1679	1.1679	1.1679	1.1679	1.1679	1.1679	1.1679	1.1679	1.1679	1.1679	1.1679	1.1679	1.1679	1.1679	1.0109	1.0109	1.0109		0.7259	0.9965	0.9965	1.0215	1.0215	1.0215	1.0215	1.0215	1.0215	1.0215	1.0215	1.0215
Prunus-insititia-veritable	2.0189	1.5543	1.5543	1.5543	1.1679	1.1679	1.1679	1.1679	1.1679	1.1679	1.1679	1.1679	1.1679	1.1679	1.1679	1.1679	1.1679	1.1679	1.1679	1.1679	1.1679	1.1679	1.1679	1.1679	1.1679	1.1679	1.1679	1.1679	1.1679	1.1679	1.1679	1.1679	1.1679	1.0109	1.0109	1.0109	0.7259		0.9965	0.9965	1.0215	1.0215	1.0215	1.0215	1.0215	1.0215	1.0215	1.0215	1.0215
Wegierka-wiedenska.2	2.0189	1.5543	1.5543	1.5543	1.1679	1.1679	1.1679	1.1679	1.1679	1.1679	1.1679	1.1679	1.1679	1.1679	1.1679	1.1679	1.1679	1.1679	1.1679	1.1679	1.1679	1.1679	1.1679	1.1679	1.1679	1.1679	1.1679	1.1679	1.1679	1.1679	1.1679	1.1679	1.1679	1.0109	1.0109	1.0109	0.9965	0.9965		0.7414	1.0215	1.0215	1.0215	1.0215	1.0215	1.0215	1.0215	1.0215	1.0215
Wegierka-wiedenska.1	2.0189	1.5543	1.5543	1.5543	1.1679	1.1679	1.1679	1.1679	1.1679	1.1679	1.1679	1.1679	1.1679	1.1679	1.1679	1.1679	1.1679	1.1679	1.1679	1.1679	1.1679	1.1679	1.1679	1.1679	1.1679	1.1679	1.1679	1.1679	1.1679	1.1679	1.1679	1.1679	1.1679	1.0109	1.0109	1.0109	0.9965	0.9965	0.7414		1.0215	1.0215	1.0215	1.0215	1.0215	1.0215	1.0215	1.0215	1.0215
Eruni	2.0189	1.5543	1.5543	1.5543	1.1679	1.1679	1.1679	1.1679	1.1679	1.1679	1.1679	1.1679	1.1679	1.1679	1.1679	1.1679	1.1679	1.1679	1.1679	1.1679	1.1679	1.1679	1.1679	1.1679	1.1679	1.1679	1.1679	1.1679	1.1679	1.1679	1.1679	1.1679	1.1679	1.0215	1.0215	1.0215	1.0215	1.0215	1.0215	1.0215		0.9971	0.9997	0.9997	0.9997	0.9997	0.9997	0.9997	0.9997
Prune-jaune	2.0189	1.5543	1.5543	1.5543	1.1679	1.1679	1.1679	1.1679	1.1679	1.1679	1.1679	1.1679	1.1679	1.1679	1.1679	1.1679	1.1679	1.1679	1.1679	1.1679	1.1679	1.1679	1.1679	1.1679	1.1679	1.1679	1.1679	1.1679	1.1679	1.1679	1.1679	1.1679	1.1679	1.0215	1.0215	1.0215	1.0215	1.0215	1.0215	1.0215	0.9971		0.9997	0.9997	0.9997	0.9997	0.9997	0.9997	0.9997
Prunier-8-32-2	2.0189	1.5543	1.5543	1.5543	1.1679	1.1679	1.1679	1.1679	1.1679	1.1679	1.1679	1.1679	1.1679	1.1679	1.1679	1.1679	1.1679	1.1679	1.1679	1.1679	1.1679	1.1679	1.1679	1.1679	1.1679	1.1679	1.1679	1.1679	1.1679	1.1679	1.1679	1.1679	1.1679	1.0215	1.0215	1.0215	1.0215	1.0215	1.0215	1.0215	0.9997	0.9997		0.9984	0.9984	0.9984	0.9984	0.9984	0.9984
Leonie	2.0189	1.5543	1.5543	1.5543	1.1679	1.1679	1.1679	1.1679	1.1679	1.1679	1.1679	1.1679	1.1679	1.1679	1.1679	1.1679	1.1679	1.1679	1.1679	1.1679	1.1679	1.1679	1.1679	1.1679	1.1679	1.1679	1.1679	1.1679	1.1679	1.1679	1.1679	1.1679	1.1679	1.0215	1.0215	1.0215	1.0215	1.0215	1.0215	1.0215	0.9997	0.9997	0.9984		0.957	0.957	0.957	0.9877	0.9877
Amablanc-Esclassana	2.0189	1.5543	1.5543	1.5543	1.1679	1.1679	1.1679	1.1679	1.1679	1.1679	1.1679	1.1679	1.1679	1.1679	1.1679	1.1679	1.1679	1.1679	1.1679	1.1679	1.1679	1.1679	1.1679	1.1679	1.1679	1.1679	1.1679	1.1679	1.1679	1.1679	1.1679	1.1679	1.1679	1.0215	1.0215	1.0215	1.0215	1.0215	1.0215	1.0215	0.9997	0.9997	0.9984	0.957		0.9076	0.9076	0.9877	0.9877
Krasinski.2	2.0189	1.5543	1.5543	1.5543	1.1679	1.1679	1.1679	1.1679	1.1679	1.1679	1.1679	1.1679	1.1679	1.1679	1.1679	1.1679	1.1679	1.1679	1.1679	1.1679	1.1679	1.1679	1.1679	1.1679	1.1679	1.1679	1.1679	1.1679	1.1679	1.1679	1.1679	1.1679	1.1679	1.0215	1.0215	1.0215	1.0215	1.0215	1.0215	1.0215	0.9997	0.9997	0.9984	0.957	0.9076		0.7325	0.9877	0.9877
Krasinski.1	2.0189	1.5543	1.5543	1.5543	1.1679	1.1679	1.1679	1.1679	1.1679	1.1679	1.1679	1.1679	1.1679	1.1679	1.1679	1.1679	1.1679	1.1679	1.1679	1.1679	1.1679	1.1679	1.1679	1.1679	1.1679	1.1679	1.1679	1.1679	1.1679	1.1679	1.1679	1.1679	1.1679	1.0215	1.0215	1.0215	1.0215	1.0215	1.0215	1.0215	0.9997	0.9997	0.9984	0.957	0.9076	0.7325		0.9877	0.9877
Krek	2.0189	1.5543	1.5543	1.5543	1.1679	1.1679	1.1679	1.1679	1.1679	1.1679	1.1679	1.1679	1.1679	1.1679	1.1679	1.1679	1.1679	1.1679	1.1679	1.1679	1.1679	1.1679	1.1679	1.1679	1.1679	1.1679	1.1679	1.1679	1.1679	1.1679	1.1679	1.1679	1.1679	1.0215	1.0215	1.0215	1.0215	1.0215	1.0215	1.0215	0.9997	0.9997	0.9984	0.9877	0.9877	0.9877	0.9877		0.9751
Prune-de-Chien	2.0189	1.5543	1.5543	1.5543	1.1679	1.1679	1.1679	1.1679	1.1679	1.1679	1.1679	1.1679	1.1679	1.1679	1.1679	1.1679	1.1679	1.1679	1.1679	1.1679	1.1679	1.1679	1.1679	1.1679	1.1679	1.1679	1.1679	1.1679	1.1679	1.1679	1.1679	1.1679	1.1679	1.0215	1.0215	1.0215	1.0215	1.0215	1.0215	1.0215	0.9997	0.9997	0.9984	0.9877	0.9877	0.9877	0.9877	0.9751
Perdrigonne-violette	2.0189	1.5543	1.5543	1.5543	1.1679	1.1679	1.1679	1.1679	1.1679	1.1679	1.1679	1.1679	1.1679	1.1679	1.1679	1.1679	1.1679	1.1679	1.1679	1.1679	1.1679	1.1679	1.1679	1.1679	1.1679	1.1679	1.1679	1.1679	1.1679	1.1679	1.1679	1.1679	1.1679	1.0215	1.0215	1.0215	1.0215	1.0215	1.0215	1.0215	0.9997	0.9997	0.9984	0.9877	0.9877	0.9877	0.9877	0.9751	0.9646
Perdrigon-noire-ou-violet	2.0189	1.5543	1.5543	1.5543	1.1679	1.1679	1.1679	1.1679	1.1679	1.1679	1.1679	1.1679	1.1679	1.1679	1.1679	1.1679	1.1679	1.1679	1.1679	1.1679	1.1679	1.1679	1.1679	1.1679	1.1679	1.1679	1.1679	1.1679	1.1679	1.1679	1.1679	1.1679	1.1679	1.0215	1.0215	1.0215	1.0215	1.0215	1.0215	1.0215	0.9997	0.9997	0.9984	0.9877	0.9877	0.9877	0.9877	0.9751	0.9646
Goutte-dor-Claverie	2.0189	1.5543	1.5543	1.5543	1.1679	1.1679	1.1679	1.1679	1.1679	1.1679	1.1679	1.1679	1.1679	1.1679	1.1679	1.1679	1.1679	1.1679	1.1679	1.1679	1.1679	1.1679	1.1679	1.1679	1.1679	1.1679	1.1679	1.1679	1.1679	1.1679	1.1679	1.1679	1.1679	1.0215	1.0215	1.0215	1.0215	1.0215	1.0215	1.0215	0.9997	0.9997	0.9984	0.9877	0.9877	0.9877	0.9877	0.9818	0.9818
Ama-blanc	2.0189	1.5543	1.5543	1.5543	1.1679	1.1679	1.1679	1.1679	1.1679	1.1679	1.1679	1.1679	1.1679	1.1679	1.1679	1.1679	1.1679	1.1679	1.1679	1.1679	1.1679	1.1679	1.1679	1.1679	1.1679	1.1679	1.1679	1.1679	1.1679	1.1679	1.1679	1.1679	1.1679	1.0215	1.0215	1.0215	1.0215	1.0215	1.0215	1.0215	0.9997	0.9997	0.9984	0.9877	0.9877	0.9877	0.9877	0.9818	0.9818
Chirquity	2.0189	1.5543	1.5543	1.5543	1.1679	1.1679	1.1679	1.1679	1.1679	1.1679	1.1679	1.1679	1.1679	1.1679	1.1679	1.1679	1.1679	1.1679	1.1679	1.1679	1.1679	1.1679	1.1679	1.1679	1.1679	1.1679	1.1679	1.1679	1.1679	1.1679	1.1679	1.1679	1.1679	1.0215	1.0215	1.0215	1.0215	1.0215	1.0215	1.0215	0.9997	0.9997	0.9984	0.9877	0.9877	0.9877	0.9877	0.9818	0.9818
Saint-Jean	2.0189	1.5543	1.5543	1.5543	1.1679	1.1679	1.1679	1.1679	1.1679	1.1679	1.1679	1.1679	1.1679	1.1679	1.1679	1.1679	1.1679	1.1679	1.1679	1.1679	1.1679	1.1679	1.1679	1.1679	1.1679	1.1679	1.1679	1.1679	1.1679	1.1679	1.1679	1.1679	1.1679	1.0215	1.0215	1.0215	1.0215	1.0215	1.0215	1.0215	0.9997	0.9997	0.9984	0.9877	0.9877	0.9877	0.9877	0.9818	0.9818
Musquette	2.0189	1.5543	1.5543	1.5543	1.1679	1.1679	1.1679	1.1679	1.1679	1.1679	1.1679	1.1679	1.1679	1.1679	1.1679	1.1679	1.1679	1.1679	1.1679	1.1679	1.1679	1.1679	1.1679	1.1679	1.1679	1.1679	1.1679	1.1679	1.1679	1.1679	1.1679	1.1679	1.1679	1.0215	1.0215	1.0215	1.0215	1.0215	1.0215	1.0215	0.9997	0.9997	0.9984	0.9877	0.9877	0.9877	0.9877	0.9818	0.9818
Saint-Leonard	2.0189	1.5543	1.5543	1.5543	1.1679	1.1679	1.1679	1.1679	1.1679	1.1679	1.1679	1.1679	1.1679	1.1679	1.1679	1.1679	1.1679	1.1679	1.1679	1.1679	1.1679	1.1679	1.1679	1.1679	1.1679	1.1679	1.1679	1.1679	1.1679	1.1679	1.1679	1.1679	1.1679	1.0215	1.0215	1.0215	1.0215	1.0215	1.0215	1.0215	0.9997	0.9997	0.9984	0.9877	0.9877	0.9877	0.9877	0.9818	0.9818
Prugnous-de-Munnick	2.0189	1.5543	1.5543	1.5543	1.1679	1.1679	1.1679	1.1679	1.1679	1.1679	1.1679	1.1679	1.1679	1.1679	1.1679	1.1679	1.1679	1.1679	1.1679	1.1679	1.1679	1.1679	1.1679	1.1679	1.1679	1.1679	1.1679	1.1679	1.1679	1.1679	1.1679	1.1679	1.1679	1.0215	1.0215	1.0215	1.0215	1.0215	1.0215	1.0215	0.9997	0.9997	0.9984	0.9877	0.9877	0.9877	0.9877	0.9818	0.9818
Briquetch	2.0189	1.5543	1.5543	1.5543	1.1679	1.1679	1.1679	1.1679	1.1679	1.1679	1.1679	1.1679	1.1679	1.1679	1.1679	1.1679	1.1679	1.1679	1.1679	1.1679	1.1679	1.1679	1.1679	1.1679	1.1679	1.1679	1.1679	1.1679	1.1679	1.1679	1.1679	1.1679	1.1679	1.0215	1.0215	1.0215	1.0215	1.0215	1.0215	1.0215	0.9997	0.9997	0.9984	0.9877	0.9877	0.9877	0.9877	0.9818	0.9818
Muscat-ou-Resine	2.0189	1.5543	1.5543	1.5543	1.1679	1.1679	1.1679	1.1679	1.1679	1.1679	1.1679	1.1679	1.1679	1.1679	1.1679	1.1679	1.1679	1.1679	1.1679	1.1679	1.1679	1.1679	1.1679	1.1679	1.1679	1.1679	1.1679	1.1679	1.1679	1.1679	1.1679	1.1679	1.1679	1.0215	1.0215	1.0215	1.0215	1.0215	1.0215	1.0215	0.9997	0.9997	0.9984	0.9877	0.9877	0.9877	0.9877	0.9818	0.9818
Tipala-INRA	2.0189	1.5543	1.5543	1.5543	1.1679	1.1679	1.1679	1.1679	1.1679	1.1679	1.1679	1.1679	1.1679	1.1679	1.1679	1.1679	1.1679	1.1679	1.1679	1.1679	1.1679	1.1679	1.1679	1.1679	1.1679	1.1679	1.1679	1.1679	1.1679	1.1679	1.1679	1.1679	1.1679	1.0215	1.0215	1.0215	1.0215	1.0215	1.0215	1.0215	0.9997	0.9997	0.9984	0.996	0.996	0.996	0.996	0.996	0.996
LONG-JOHN	2.0189	1.5543	1.5543	1.5543	1.1679	1.1679	1.1679	1.1679	1.1679	1.1679	1.1679	1.1679	1.1679	1.1679	1.1679	1.1679	1.1679	1.1679	1.1679	1.1679	1.1679	1.1679	1.1679	1.1679	1.1679	1.1679	1.1679	1.1679	1.1679	1.1679	1.1679	1.1679	1.1679	1.0215	1.0215	1.0215	1.0215	1.0215	1.0215	1.0215	0.9997	0.9997	0.9984	0.996	0.996	0.996	0.996	0.996	0.996
Tulare-Giant	2.0189	1.5543	1.5543	1.5543	1.1679	1.1679	1.1679	1.1679	1.1679	1.1679	1.1679	1.1679	1.1679	1.1679	1.1679	1.1679	1.1679	1.1679	1.1679	1.1679	1.1679	1.1679	1.1679	1.1679	1.1679	1.1679	1.1679	1.1679	1.1679	1.1679	1.1679	1.1679	1.1679	1.0215	1.0215	1.0215	1.0215	1.0215	1.0215	1.0215	0.9997	0.9997	0.9984	0.996	0.996	0.996	0.996	0.996	0.996
Empress	2.0189	1.5543	1.5543	1.5543	1.1679	1.1679	1.1679	1.1679	1.1679	1.1679	1.1679	1.1679	1.1679	1.1679	1.1679	1.1679	1.1679	1.1679	1.1679	1.1679	1.1679	1.1679	1.1679	1.1679	1.1679	1.1679	1.1679	1.1679	1.1679	1.1679	1.1679	1.1679	1.1679	1.0215	1.0215	1.0215	1.0215	1.0215	1.0215	1.0215	0.9997	0.9997	0.9984	0.996	0.996	0.996	0.996	0.996	0.996
Prosser-84	2.0189	1.5543	1.5543	1.5543	1.1679	1.1679	1.1679	1.1679	1.1679	1.1679	1.1679	1.1679	1.1679	1.1679	1.1679	1.1679	1.1679	1.1679	1.1679	1.1679	1.1679	1.1679	1.1679	1.1679	1.1679	1.1679	1.1679	1.1679	1.1679	1.1679	1.1679	1.1679	1.1679	1.0215	1.0215	1.0215	1.0215	1.0215	1.0215	1.0215	0.9997	0.9997	0.9984	0.996	0.996	0.996	0.996	0.996	0.996
Big-blue	2.0189	1.5543	1.5543	1.5543	1.1679	1.1679	1.1679	1.1679	1.1679	1.1679	1.1679	1.1679	1.1679	1.1679	1.1679	1.1679	1.1679	1.1679	1.1679	1.1679	1.1679	1.1679	1.1679	1.1679	1.1679	1.1679	1.1679	1.1679	1.1679	1.1679	1.1679	1.1679	1.1679	1.0215	1.0215	1.0215	1.0215	1.0215	1.0215	1.0215	0.9997	0.9997	0.9984	0.996	0.996	0.996	0.996	0.996	0.996
Bluefre-WV	2.0189	1.5543	1.5543	1.5543	1.1679	1.1679	1.1679	1.1679	1.1679	1.1679	1.1679	1.1679	1.1679	1.1679	1.1679	1.1679	1.1679	1.1679	1.1679	1.1679	1.1679	1.1679	1.1679	1.1679	1.1679	1.1679	1.1679	1.1679	1.1679	1.1679	1.1679	1.1679	1.1679	1.0215	1.0215	1.0215	1.0215	1.0215	1.0215	1.0215	0.9997	0.9997	0.9984	0.996	0.996	0.996	0.996	0.996	0.996
Mutant-blanc-de-President	2.0189	1.5543	1.5543	1.5543	1.1679	1.1679	1.1679	1.1679	1.1679	1.1679	1.1679	1.1679	1.1679	1.1679	1.1679	1.1679	1.1679	1.1679	1.1679	1.1679	1.1679	1.1679	1.1679	1.1679	1.1679	1.1679	1.1679	1.1679	1.1679	1.1679	1.1679	1.1679	1.1679	1.0215	1.0215	1.0215	1.0215	1.0215	1.0215	1.0215	0.9997	0.9997	0.9984	0.996	0.996	0.996	0.996	0.996	0.996
President	2.0189	1.5543	1.5543	1.5543	1.1679	1.1679	1.1679	1.1679	1.1679	1.1679	1.1679	1.1679	1.1679	1.1679	1.1679	1.1679	1.1679	1.1679	1.1679	1.1679	1.1679	1.1679	1.1679	1.1679	1.1679	1.1679	1.1679	1.1679	1.1679	1.1679	1.1679	1.1679	1.1679	1.0215	1.0215	1.0215	1.0215	1.0215	1.0215	1.0215	0.9997	0.9997	0.9984	0.996	0.996	0.996	0.996	0.996	0.996
Feher-besztercei	2.0189	1.5543	1.5543	1.5543	1.1679	1.1679	1.1679	1.1679	1.1679	1.1679	1.1679	1.1679	1.1679	1.1679	1.1679	1.1679	1.1679	1.1679	1.1679	1.1679	1.1679	1.1679	1.1679	1.1679	1.1679	1.1679	1.1679	1.1679	1.1679	1.1679	1.1679	1.1679	1.1679	1.0215	1.0215	1.0215	1.0215	1.0215	1.0215	1.0215	0.9997	0.9997	0.9984	0.996	0.996	0.996	0.996	0.996	0.996
Gras-Rominesc	2.0189	1.5543	1.5543	1.5543	1.1679	1.1679	1.1679	1.1679	1.1679	1.1679	1.1679	1.1679	1.1679	1.1679	1.1679	1.1679	1.1679	1.1679	1.1679	1.1679	1.1679	1.1679	1.1679	1.1679	1.1679	1.1679	1.1679	1.1679	1.1679	1.1679	1.1679	1.1679	1.1679	1.0215	1.0215	1.0215	1.0215	1.0215	1.0215	1.0215	0.9997	0.9997	0.9984	0.996	0.996	0.996	0.996	0.996	0.996
Yellow-Egg	2.0189	1.5543	1.5543	1.5543	1.1679	1.1679	1.1679	1.1679	1.1679	1.1679	1.1679	1.1679	1.1679	1.1679	1.1679	1.1679	1.1679	1.1679	1.1679	1.1679	1.1679	1.1679	1.1679	1.1679	1.1679	1.1679	1.1679	1.1679	1.1679	1.1679	1.1679	1.1679	1.1679	1.0215	1.0215	1.0215	1.0215	1.0215	1.0215	1.0215	0.9997	0.9997	0.9984	0.996	0.996	0.996	0.996	0.996	0.996
Kjustendilska	2.0189	1.5543	1.5543	1.5543	1.1679	1.1679	1.1679	1.1679	1.1679	1.1679	1.1679	1.1679	1.1679	1.1679	1.1679	1.1679	1.1679	1.1679	1.1679	1.1679	1.1679	1.1679	1.1679	1.1679	1.1679	1.1679	1.1679	1.1679	1.1679	1.1679	1.1679	1.1679	1.1679	1.0215	1.0215	1.0215	1.0215	1.0215	1.0215	1.0215	0.9997	0.9997	0.9984	0.996	0.996	0.996	0.996	0.996	0.996
Lessidrjanska-INRA	2.0189	1.5543	1.5543	1.5543	1.1679	1.1679	1.1679	1.1679	1.1679	1.1679	1.1679	1.1679	1.1679	1.1679	1.1679	1.1679	1.1679	1.1679	1.1679	1.1679	1.1679	1.1679	1.1679	1.1679	1.1679	1.1679	1.1679	1.1679	1.1679	1.1679	1.1679	1.1679	1.1679	1.0215	1.0215	1.0215	1.0215	1.0215	1.0215	1.0215	0.9997	0.9997	0.9984	0.996	0.996	0.996	0.996	0.996	0.996
Belle-de-Louvain	2.0189	1.5543	1.5543	1.5543	1.1679	1.1679	1.1679	1.1679	1.1679	1.1679	1.1679	1.1679	1.1679	1.1679	1.1679	1.1679	1.1679	1.1679	1.1679	1.1679	1.1679	1.1679	1.1679	1.1679	1.1679	1.1679	1.1679	1.1679	1.1679	1.1679	1.1679	1.1679	1.1679	1.0215	1.0215	1.0215	1.0215	1.0215	1.0215	1.0215	0.9997	0.9997	0.9984	0.996	0.996	0.996	0.996	0.996	0.996
Grosse-Bleue	2.0189	1.5543	1.5543	1.5543	1.1679	1.1679	1.1679	1.1679	1.1679	1.1679	1.1679	1.1679	1.1679	1.1679	1.1679	1.1679	1.1679	1.1679	1.1679	1.1679	1.1679	1.1679	1.1679	1.1679	1.1679	1.1679	1.1679	1.1679	1.1679	1.1679	1.1679	1.1679	1.1679	1.0215	1.0215	1.0215	1.0215	1.0215	1.0215	1.0215	0.9997	0.9997	0.9984	0.996	0.996	0.996	0.996	0.996	0.996
Grosse-Rouge-Bouyssou	2.0189	1.5543	1.5543	1.5543	1.1679	1.1679	1.1679	1.1679	1.1679	1.1679	1.1679	1.1679	1.1679	1.1679	1.1679	1.1679	1.1679	1.1679	1.1679	1.1679	1.1679	1.1679	1.1679	1.1679	1.1679	1.1679	1.1679	1.1679	1.1679	1.1679	1.1679	1.1679	1.1679	1.0215	1.0215	1.0215	1.0215	1.0215	1.0215	1.0215	0.9997	0.9997	0.9984	0.996	0.996	0.996	0.996	0.996	0.996
Violette-Meyrieu	2.0189	1.5543	1.5543	1.5543	1.1679	1.1679	1.1679	1.1679	1.1679	1.1679	1.1679	1.1679	1.1679	1.1679	1.1679	1.1679	1.1679	1.1679	1.1679	1.1679	1.1679	1.1679	1.1679	1.1679	1.1679	1.1679	1.1679	1.1679	1.1679	1.1679	1.1679	1.1679	1.1679	1.0215	1.0215	1.0215	1.0215	1.0215	1.0215	1.0215	0.9997	0.9997	0.9984	0.996	0.996	0.996	0.996	0.996	0.996
Reine-Claude-Tardive-Royat	2.0189	1.5543	1.5543	1.5543	1.1679	1.1679	1.1679	1.1679	1.1679	1.1679	1.1679	1.1679	1.1679	1.1679	1.1679	1.1679	1.1679	1.1679	1.1679	1.1679	1.1679	1.1679	1.1679	1.1679	1.1679	1.1679	1.1679	1.1679	1.1679	1.1679	1.1679	1.1679	1.1679	1.0215	1.0215	1.0215	1.0215	1.0215	1.0215	1.0215	0.9997	0.9997	0.9984	0.996	0.996	0.996	0.996	0.996	0.996
Couilles-du-Pape-Beranger	2.0189	1.5543	1.5543	1.5543	1.1679	1.1679	1.1679	1.1679	1.1679	1.1679	1.1679	1.1679	1.1679	1.1679	1.1679	1.1679	1.1679	1.1679	1.1679	1.1679	1.1679	1.1679	1.1679	1.1679	1.1679	1.1679	1.1679	1.1679	1.1679	1.1679	1.1679	1.1679	1.1679	1.0215	1.0215	1.0215	1.0215	1.0215	1.0215	1.0215	0.9997	0.9997	0.9984	0.996	0.996	0.996	0.996	0.996	0.996
Double-Priesse	2.0189	1.5543	1.5543	1.5543	1.1679	1.1679	1.1679	1.1679	1.1679	1.1679	1.1679	1.1679	1.1679	1.1679	1.1679	1.1679	1.1679	1.1679	1.1679	1.1679	1.1679	1.1679	1.1679	1.1679	1.1679	1.1679	1.1679	1.1679	1.1679	1.1679	1.1679	1.1679	1.1679	1.0215	1.0215	1.0215	1.0215	1.0215	1.0215	1.0215	0.9997	0.9997	0.9984	0.996	0.996	0.996	0.996	0.996	0.996
Kishinevskaia-Raniaia	2.0189	1.5543	1.5543	1.5543	1.1679	1.1679	1.1679	1.1679	1.1679	1.1679	1.1679	1.1679	1.1679	1.1679	1.1679	1.1679	1.1679	1.1679	1.1679	1.1679	1.1679	1.1679	1.1679	1.1679	1.1679	1.1679	1.1679	1.1679	1.1679	1.1679	1.1679	1.1679	1.1679	1.0215	1.0215	1.0215	1.0215	1.0215	1.0215	1.0215	0.9997	0.9997	0.9984	0.996	0.996	0.996	0.996	0.996	0.996
Centenar-WV	2.0189	1.5543	1.5543	1.5543	1.1679	1.1679	1.1679	1.1679	1.1679	1.1679	1.1679	1.1679	1.1679	1.1679	1.1679	1.1679	1.1679	1.1679	1.1679	1.1679	1.1679	1.1679	1.1679	1.1679	1.1679	1.1679	1.1679	1.1679	1.1679	1.1679	1.1679	1.1679	1.1679	1.0215	1.0215	1.0215	1.0215	1.0215	1.0215	1.0215	0.9997	0.9997	0.9984	0.996	0.996	0.996	0.996	0.996	0.996
Tuleu-Gras	2.0189	1.5543	1.5543	1.5543	1.1679	1.1679	1.1679	1.1679	1.1679	1.1679	1.1679	1.1679	1.1679	1.1679	1.1679	1.1679	1.1679	1.1679	1.1679	1.1679	1.1679	1.1679	1.1679	1.1679	1.1679	1.1679	1.1679	1.1679	1.1679	1.1679	1.1679	1.1679	1.1679	1.0215	1.0215	1.0215	1.0215	1.0215	1.0215	1.0215	0.9997	0.9997	0.9984	0.996	0.996	0.996	0.996	0.996	0.996
Vengerka	2.0189	1.5543	1.5543	1.5543	1.1679	1.1679	1.1679	1.1679	1.1679	1.1679	1.1679	1.1679	1.1679	1.1679	1.1679	1.1679	1.1679	1.1679	1.1679	1.1679	1.1679	1.1679	1.1679	1.1679	1.1679	1.1679	1.1679	1.1679	1.1679	1.1679	1.1679	1.1679	1.1679	1.0215	1.0215	1.0215	1.0215	1.0215	1.0215	1.0215	0.9997	0.9997	0.9984	0.996	0.996	0.996	0.996	0.996	0.996
Wegierka-dabrowicka	2.0189	1.5543	1.5543	1.5543	1.1679	1.1679	1.1679	1.1679	1.1679	1.1679	1.1679	1.1679	1.1679	1.1679	1.1679	1.1679	1.1679	1.1679	1.1679	1.1679	1.1679	1.1679	1.1679	1.1679	1.1679	1.1679	1.1679	1.1679	1.1679	1.1679	1.1679	1.1679	1.1679	1.0215	1.0215	1.0215	1.0215	1.0215	1.0215	1.0215	0.9997	0.9997	0.9984	0.996	0.996	0.996	0.996	0.996	0.996
Wegierka-wczesna.2	2.0189	1.5543	1.5543	1.5543	1.1679	1.1679	1.1679	1.1679	1.1679	1.1679	1.1679	1.1679	1.1679	1.1679	1.1679	1.1679	1.1679	1.1679	1.1679	1.1679	1.1679	1.1679	1.1679	1.1679	1.1679	1.1679	1.1679	1.1679	1.1679	1.1679	1.1679	1.1679	1.1679	1.0215	1.0215	1.0215	1.0215	1.0215	1.0215	1.0215	0.9997	0.9997	0.9984	0.996	0.996	0.996	0.996	0.996	0.996
Wegierka-wczesna.1	2.0189	1.5543	1.5543	1.5543	1.1679	1.1679	1.1679	1.1679	1.1679	1.1679	1.1679	1.1679	1.1679	1.1679	1.1679	1.1679	1.1679	1.1679	1.1679	1.1679	1.1679	1.1679	1.1679	1.1679	1.1679	1.1679	1.1679	1.1679	1.1679	1.1679	1.1679	1.1679	1.1679	1.0215	1.0215	1.0215	1.0215	1.0215	1.0215	1.0215	0.9997	0.9997	0.9984	0.996	0.996	0.996	0.996	0.996	0.996
Martin	2.0189	1.5543	1.5543	1.5543	1.1679	1.1679	1.1679	1.1679	1.1679	1.1679	1.1679	1.1679	1.1679	1.1679	1.1679	1.1679	1.1679	1.1679	1.1679	1.1679	1.1679	1.1679	1.1679	1.1679	1.1679	1.1679	1.1679	1.1679	1.1679	1.1679	1.1679	1.1679	1.1679	1.0215	1.0215	1.0215	1.0215	1.0215	1.0215	1.0215	0.9997	0.9997	0.9984	0.996	0.996	0.996	0.996	0.996	0.996
Prune-indeterminee1	2.0189	1.5543	1.5543	1.5543	1.1679	1.1679	1.1679	1.1679	1.1679	1.1679	1.1679	1.1679	1.1679	1.1679	1.1679	1.1679	1.1679	1.1679	1.1679	1.1679	1.1679	1.1679	1.1679	1.1679	1.1679	1.1679	1.1679	1.1679	1.1679	1.1679	1.1679	1.1679	1.1679	1.0215	1.0215	1.0215	1.0215	1.0215	1.0215	1.0215	0.9997	0.9997	0.9984	0.996	0.996	0.996	0.996	0.996	0.996
Tardive-violette	2.0189	1.5543	1.5543	1.5543	1.1679	1.1679	1.1679	1.1679	1.1679	1.1679	1.1679	1.1679	1.1679	1.1679	1.1679	1.1679	1.1679	1.1679	1.1679	1.1679	1.1679	1.1679	1.1679	1.1679	1.1679	1.1679	1.1679	1.1679	1.1679	1.1679	1.1679	1.1679	1.1679	1.0215	1.0215	1.0215	1.0215	1.0215	1.0215	1.0215	0.9997	0.9997	0.9984	0.996	0.996	0.996	0.996	0.996	0.996
Quetsche-Lecomte	2.0189	1.5543	1.5543	1.5543	1.1679	1.1679	1.1679	1.1679	1.1679	1.1679	1.1679	1.1679	1.1679	1.1679	1.1679	1.1679	1.1679	1.1679	1.1679	1.1679	1.1679	1.1679	1.1679	1.1679	1.1679	1.1679	1.1679	1.1679	1.1679	1.1679	1.1679	1.1679	1.1679	1.0215	1.0215	1.0215	1.0215	1.0215	1.0215	1.0215	0.9997	0.9997	0.9984	0.996	0.996	0.996	0.996	0.996	0.996
Anna-Spath	2.0189	1.5543	1.5543	1.5543	1.1679	1.1679	1.1679	1.1679	1.1679	1.1679	1.1679	1.1679	1.1679	1.1679	1.1679	1.1679	1.1679	1.1679	1.1679	1.1679	1.1679	1.1679	1.1679	1.1679	1.1679	1.1679	1.1679	1.1679	1.1679	1.1679	1.1679	1.1679	1.1679	1.0215	1.0215	1.0215	1.0215	1.0215	1.0215	1.0215	0.9997	0.9997	0.9984	0.996	0.996	0.996	0.996	0.996	0.996
Sopernitsa	2.0189	1.5543	1.5543	1.5543	1.1679	1.1679	1.1679	1.1679	1.1679	1.1679	1.1679	1.1679	1.1679	1.1679	1.1679	1.1679	1.1679	1.1679	1.1679	1.1679	1.1679	1.1679	1.1679	1.1679	1.1679	1.1679	1.1679	1.1679	1.1679	1.1679	1.1679	1.1679	1.1679	1.0215	1.0215	1.0215	1.0215	1.0215	1.0215	1.0215	0.9997	0.9997	0.9984	0.996	0.996	0.996	0.996	0.996	0.996
Mirabelle-52chrmosomes	2.0189	1.5543	1.5543	1.5543	1.1679	1.1679	1.1679	1.1679	1.1679	1.1679	1.1679	1.1679	1.1679	1.1679	1.1679	1.1679	1.1679	1.1679	1.1679	1.1679	1.1679	1.1679	1.1679	1.1679	1.1679	1.1679	1.1679	1.1679	1.1679	1.1679	1.1679	1.1679	1.1679	1.0215	1.0215	1.0215	1.0215	1.0215	1.0215	1.0215	0.9997	0.9997	0.9984	0.996	0.996	0.996	0.996	0.996	0.996
dEnte2-INRA	2.0189	1.5543	1.5543	1.5543	1.1679	1.1679	1.1679	1.1679	1.1679	1.1679	1.1679	1.1679	1.1679	1.1679	1.1679	1.1679	1.1679	1.1679	1.1679	1.1679	1.1679	1.1679	1.1679	1.1679	1.1679	1.1679	1.1679	1.1679	1.1679	1.1679	1.1679	1.1679	1.1679	1.0215	1.0215	1.0215	1.0215	1.0215	1.0215	1.0215	0.9997	0.9997	0.9984	0.996	0.996	0.996	0.996	0.996	0.996
Early-Italian-WV	2.0189	1.5543	1.5543	1.5543	1.1679	1.1679	1.1679	1.1679	1.1679	1.1679	1.1679	1.1679	1.1679	1.1679	1.1679	1.1679	1.1679	1.1679	1.1679	1.1679	1.1679	1.1679	1.1679	1.1679	1.1679	1.1679	1.1679	1.1679	1.1679	1.1679	1.1679	1.1679	1.1679	1.0215	1.0215	1.0215	1.0215	1.0215	1.0215	1.0215	0.9997	0.9997	0.9984	0.996	0.996	0.996	0.996	0.996	0.996
Italian-Prune-WV	2.0189	1.5543	1.5543	1.5543	1.1679	1.1679	1.1679	1.1679	1.1679	1.1679	1.1679	1.1679	1.1679	1.1679	1.1679	1.1679	1.1679	1.1679	1.1679	1.1679	1.1679	1.1679	1.1679	1.1679	1.1679	1.1679	1.1679	1.1679	1.1679	1.1679	1.1679	1.1679	1.1679	1.0215	1.0215	1.0215	1.0215	1.0215	1.0215	1.0215	0.9997	0.9997	0.9984	0.996	0.996	0.996	0.996	0.996	0.996
Quetsche-de-Wagenstadt	2.0189	1.5543	1.5543	1.5543	1.1679	1.1679	1.1679	1.1679	1.1679	1.1679	1.1679	1.1679	1.1679	1.1679	1.1679	1.1679	1.1679	1.1679	1.1679	1.1679	1.1679	1.1679	1.1679	1.1679	1.1679	1.1679	1.1679	1.1679	1.1679	1.1679	1.1679	1.1679	1.1679	1.0215	1.0215	1.0215	1.0215	1.0215	1.0215	1.0215	0.9997	0.9997	0.9984	0.996	0.996	0.996	0.996	0.996	0.996
Ersinger	2.0189	1.5543	1.5543	1.5543	1.1679	1.1679	1.1679	1.1679	1.1679	1.1679	1.1679	1.1679	1.1679	1.1679	1.1679	1.1679	1.1679	1.1679	1.1679	1.1679	1.1679	1.1679	1.1679	1.1679	1.1679	1.1679	1.1679	1.1679	1.1679	1.1679	1.1679	1.1679	1.1679	1.0215	1.0215	1.0215	1.0215	1.0215	1.0215	1.0215	0.9997	0.9997	0.9984	0.996	0.996	0.996	0.996	0.996	0.996
Quetsche-precoce-dErsinger	2.0189	1.5543	1.5543	1.5543	1.1679	1.1679	1.1679	1.1679	1.1679	1.1679	1.1679	1.1679	1.1679	1.1679	1.1679	1.1679	1.1679	1.1679	1.1679	1.1679	1.1679	1.1679	1.1679	1.1679	1.1679	1.1679	1.1679	1.1679	1.1679	1.1679	1.1679	1.1679	1.1679	1.0215	1.0215	1.0215	1.0215	1.0215	1.0215	1.0215	0.9997	0.9997	0.9984	0.996	0.996	0.996	0.996	0.996	0.996
Earli-Blue	2.0189	1.5543	1.5543	1.5543	1.1679	1.1679	1.1679	1.1679	1.1679	1.1679	1.1679	1.1679	1.1679	1.1679	1.1679	1.1679	1.1679	1.1679	1.1679	1.1679	1.1679	1.1679	1.1679	1.1679	1.1679	1.1679	1.1679	1.1679	1.1679	1.1679	1.1679	1.1679	1.1679	1.0215	1.0215	1.0215	1.0215	1.0215	1.0215	1.0215	0.9997	0.9997	0.9984	0.996	0.996	0.996	0.996	0.996	0.996
Early-blue	2.0189	1.5543	1.5543	1.5543	1.1679	1.1679	1.1679	1.1679	1.1679	1.1679	1.1679	1.1679	1.1679	1.1679	1.1679	1.1679	1.1679	1.1679	1.1679	1.1679	1.1679	1.1679	1.1679	1.1679	1.1679	1.1679	1.1679	1.1679	1.1679	1.1679	1.1679	1.1679	1.1679	1.0215	1.0215	1.0215	1.0215	1.0215	1.0215	1.0215	0.9997	0.9997	0.9984	0.996	0.996	0.996	0.996	0.996	0.996
Wegierka-wangenheim	2.0189	1.5543	1.5543	1.5543	1.1679	1.1679	1.1679	1.1679	1.1679	1.1679	1.1679	1.1679	1.1679	1.1679	1.1679	1.1679	1.1679	1.1679	1.1679	1.1679	1.1679	1.1679	1.1679	1.1679	1.1679	1.1679	1.1679	1.1679	1.1679	1.1679	1.1679	1.1679	1.1679	1.0215	1.0215	1.0215	1.0215	1.0215	1.0215	1.0215	0.9997	0.9997	0.9984	0.996	0.996	0.996	0.996	0.996	0.996
Abeille	2.0189	1.5543	1.5543	1.5543	1.1679	1.1679	1.1679	1.1679	1.1679	1.1679	1.1679	1.1679	1.1679	1.1679	1.1679	1.1679	1.1679	1.1679	1.1679	1.1679	1.1679	1.1679	1.1679	1.1679	1.1679	1.1679	1.1679	1.1679	1.1679	1.1679	1.1679	1.1679	1.1679	1.0215	1.0215	1.0215	1.0215	1.0215	1.0215	1.0215	0.9997	0.9997	0.9984	0.996	0.996	0.996	0.996	0.996	0.996
Quetsche-verte	2.0189	1.5543	1.5543	1.5543	1.1679	1.1679	1.1679	1.1679	1.1679	1.1679	1.1679	1.1679	1.1679	1.1679	1.1679	1.1679	1.1679	1.1679	1.1679	1.1679	1.1679	1.1679	1.1679	1.1679	1.1679	1.1679	1.1679	1.1679	1.1679	1.1679	1.1679	1.1679	1.1679	1.0215	1.0215	1.0215	1.0215	1.0215	1.0215	1.0215	0.9997	0.9997	0.9984	0.996	0.996	0.996	0.996	0.996	0.996
Vinat-romanesc	2.0189	1.5543	1.5543	1.5543	1.1679	1.1679	1.1679	1.1679	1.1679	1.1679	1.1679	1.1679	1.1679	1.1679	1.1679	1.1679	1.1679	1.1679	1.1679	1.1679	1.1679	1.1679	1.1679	1.1679	1.1679	1.1679	1.1679	1.1679	1.1679	1.1679	1.1679	1.1679	1.1679	1.0215	1.0215	1.0215	1.0215	1.0215	1.0215	1.0215	0.9997	0.9997	0.9984	0.996	0.996	0.996	0.996	0.996	0.996
Quetsche-blanche-de-Letricourt1.2	2.0189	1.5543	1.5543	1.5543	1.1679	1.1679	1.1679	1.1679	1.1679	1.1679	1.1679	1.1679	1.1679	1.1679	1.1679	1.1679	1.1679	1.1679	1.1679	1.1679	1.1679	1.1679	1.1679	1.1679	1.1679	1.1679	1.1679	1.1679	1.1679	1.1679	1.1679	1.1679	1.1679	1.0215	1.0215	1.0215	1.0215	1.0215	1.0215	1.0215	0.9997	0.9997	0.9984	0.996	0.996	0.996	0.996	0.996	0.996
Quetsche-blanche-de-Letricourt1.1	2.0189	1.5543	1.5543	1.5543	1.1679	1.1679	1.1679	1.1679	1.1679	1.1679	1.1679	1.1679	1.1679	1.1679	1.1679	1.1679	1.1679	1.1679	1.1679	1.1679	1.1679	1.1679	1.1679	1.1679	1.1679	1.1679	1.1679	1.1679	1.1679	1.1679	1.1679	1.1679	1.1679	1.0215	1.0215	1.0215	1.0215	1.0215	1.0215	1.0215	0.9997	0.9997	0.9984	0.996	0.996	0.996	0.996	0.996	0.996
Quetsche-blanche-de-Letricourt2	2.0189	1.5543	1.5543	1.5543	1.1679	1.1679	1.1679	1.1679	1.1679	1.1679	1.1679	1.1679	1.1679	1.1679	1.1679	1.1679	1.1679	1.1679	1.1679	1.1679	1.1679	1.1679	1.1679	1.1679	1.1679	1.1679	1.1679	1.1679	1.1679	1.1679	1.1679	1.1679	1.1679	1.0215	1.0215	1.0215	1.0215	1.0215	1.0215	1.0215	0.9997	0.9997	0.9984	0.996	0.996	0.996	0.996	0.996	0.996
Cacaks-Fruchbare	2.0189	1.5543	1.5543	1.5543	1.1679	1.1679	1.1679	1.1679	1.1679	1.1679	1.1679	1.1679	1.1679	1.1679	1.1679	1.1679	1.1679	1.1679	1.1679	1.1679	1.1679	1.1679	1.1679	1.1679	1.1679	1.1679	1.1679	1.1679	1.1679	1.1679	1.1679	1.1679	1.1679	1.0215	1.0215	1.0215	1.0215	1.0215	1.0215	1.0215	0.9997	0.9997	0.9984	0.996	0.996	0.996	0.996	0.996	0.996
Pozegaca-D-13	2.0189	1.5543	1.5543	1.5543	1.1679	1.1679	1.1679	1.1679	1.1679	1.1679	1.1679	1.1679	1.1679	1.1679	1.1679	1.1679	1.1679	1.1679	1.1679	1.1679	1.1679	1.1679	1.1679	1.1679	1.1679	1.1679	1.1679	1.1679	1.1679	1.1679	1.1679	1.1679	1.1679	1.0215	1.0215	1.0215	1.0215	1.0215	1.0215	1.0215	0.9997	0.9997	0.9984	0.996	0.996	0.996	0.996	0.996	0.996
Burja	2.0189	1.5543	1.5543	1.5543	1.1679	1.1679	1.1679	1.1679	1.1679	1.1679	1.1679	1.1679	1.1679	1.1679	1.1679	1.1679	1.1679	1.1679	1.1679	1.1679	1.1679	1.1679	1.1679	1.1679	1.1679	1.1679	1.1679	1.1679	1.1679	1.1679	1.1679	1.1679	1.1679	1.0215	1.0215	1.0215	1.0215	1.0215	1.0215	1.0215	0.9997	0.9997	0.9984	0.996	0.996	0.996	0.996	0.996	0.996
Tamjioasa-de-Bristrita	2.0189	1.5543	1.5543	1.5543	1.1679	1.1679	1.1679	1.1679	1.1679	1.1679	1.1679	1.1679	1.1679	1.1679	1.1679	1.1679	1.1679	1.1679	1.1679	1.1679	1.1679	1.1679	1.1679	1.1679	1.1679	1.1679	1.1679	1.1679	1.1679	1.1679	1.1679	1.1679	1.1679	1.0215	1.0215	1.0215	1.0215	1.0215	1.0215	1.0215	0.9997	0.9997	0.9984	0.996	0.996	0.996	0.996	0.996	0.996
Pozegaca-D-6	2.0189	1.5543	1.5543	1.5543	1.1679	1.1679	1.1679	1.1679	1.1679	1.1679	1.1679	1.1679	1.1679	1.1679	1.1679	1.1679	1.1679	1.1679	1.1679	1.1679	1.1679	1.1679	1.1679	1.1679	1.1679	1.1679	1.1679	1.1679	1.1679	1.1679	1.1679	1.1679	1.1679	1.0215	1.0215	1.0215	1.0215	1.0215	1.0215	1.0215	0.9997	0.9997	0.9984	0.996	0.996	0.996	0.996	0.996	0.996
Quetsche-dAlsace1	2.0189	1.5543	1.5543	1.5543	1.1679	1.1679	1.1679	1.1679	1.1679	1.1679	1.1679	1.1679	1.1679	1.1679	1.1679	1.1679	1.1679	1.1679	1.1679	1.1679	1.1679	1.1679	1.1679	1.1679	1.1679	1.1679	1.1679	1.1679	1.1679	1.1679	1.1679	1.1679	1.1679	1.0215	1.0215	1.0215	1.0215	1.0215	1.0215	1.0215	0.9997	0.9997	0.9984	0.996	0.996	0.996	0.996	0.996	0.996
Quetsche-Schuffer	2.0189	1.5543	1.5543	1.5543	1.1679	1.1679	1.1679	1.1679	1.1679	1.1679	1.1679	1.1679	1.1679	1.1679	1.1679	1.1679	1.1679	1.1679	1.1679	1.1679	1.1679	1.1679	1.1679	1.1679	1.1679	1.1679	1.1679	1.1679	1.1679	1.1679	1.1679	1.1679	1.1679	1.0215	1.0215	1.0215	1.0215	1.0215	1.0215	1.0215	0.9997	0.9997	0.9984	0.996	0.996	0.996	0.996	0.996	0.996
Kinstendilsva	2.0189	1.5543	1.5543	1.5543	1.1679	1.1679	1.1679	1.1679	1.1679	1.1679	1.1679	1.1679	1.1679	1.1679	1.1679	1.1679	1.1679	1.1679	1.1679	1.1679	1.1679	1.1679	1.1679	1.1679	1.1679	1.1679	1.1679	1.1679	1.1679	1.1679	1.1679	1.1679	1.1679	1.0215	1.0215	1.0215	1.0215	1.0215	1.0215	1.0215	0.9997	0.9997	0.9984	0.996	0.996	0.996	0.996	0.996	0.996
Pozegaca-P24	2.0189	1.5543	1.5543	1.5543	1.1679	1.1679	1.1679	1.1679	1.1679	1.1679	1.1679	1.1679	1.1679	1.1679	1.1679	1.1679	1.1679	1.1679	1.1679	1.1679	1.1679	1.1679	1.1679	1.1679	1.1679	1.1679	1.1679	1.1679	1.1679	1.1679	1.1679	1.1679	1.1679	1.0215	1.0215	1.0215	1.0215	1.0215	1.0215	1.0215	0.9997	0.9997	0.9984	0.996	0.996	0.996	0.996	0.996	0.996
Pozegaca-P25	2.0189	1.5543	1.5543	1.5543	1.1679	1.1679	1.1679	1.1679	1.1679	1.1679	1.1679	1.1679	1.1679	1.1679	1.1679	1.1679	1.1679	1.1679	1.1679	1.1679	1.1679	1.1679	1.1679	1.1679	1.1679	1.1679	1.1679	1.1679	1.1679	1.1679	1.1679	1.1679	1.1679	1.0215	1.0215	1.0215	1.0215	1.0215	1.0215	1.0215	0.9997	0.9997	0.9984	0.996	0.996	0.996	0.996	0.996	0.996
Quetsche-Haas.2	2.0189	1.5543	1.5543	1.5543	1.1679	1.1679	1.1679	1.1679	1.1679	1.1679	1.1679	1.1679	1.1679	1.1679	1.1679	1.1679	1.1679	1.1679	1.1679	1.1679	1.1679	1.1679	1.1679	1.1679	1.1679	1.1679	1.1679	1.1679	1.1679	1.1679	1.1679	1.1679	1.1679	1.0215	1.0215	1.0215	1.0215	1.0215	1.0215	1.0215	0.9997	0.9997	0.9984	0.996	0.996	0.996	0.996	0.996	0.996
Quetsche-Staebler.2	2.0189	1.5543	1.5543	1.5543	1.1679	1.1679	1.1679	1.1679	1.1679	1.1679	1.1679	1.1679	1.1679	1.1679	1.1679	1.1679	1.1679	1.1679	1.1679	1.1679	1.1679	1.1679	1.1679	1.1679	1.1679	1.1679	1.1679	1.1679	1.1679	1.1679	1.1679	1.1679	1.1679	1.0215	1.0215	1.0215	1.0215	1.0215	1.0215	1.0215	0.9997	0.9997	0.9984	0.996	0.996	0.996	0.996	0.996	0.996
Quetsche-Mayer	2.0189	1.5543	1.5543	1.5543	1.1679	1.1679	1.1679	1.1679	1.1679	1.1679	1.1679	1.1679	1.1679	1.1679	1.1679	1.1679	1.1679	1.1679	1.1679	1.1679	1.1679	1.1679	1.1679	1.1679	1.1679	1.1679	1.1679	1.1679	1.1679	1.1679	1.1679	1.1679	1.1679	1.0215	1.0215	1.0215	1.0215	1.0215	1.0215	1.0215	0.9997	0.9997	0.9984	0.996	0.996	0.996	0.996	0.996	0.996
Gunser	2.0189	1.5543	1.5543	1.5543	1.1679	1.1679	1.1679	1.1679	1.1679	1.1679	1.1679	1.1679	1.1679	1.1679	1.1679	1.1679	1.1679	1.1679	1.1679	1.1679	1.1679	1.1679	1.1679	1.1679	1.1679	1.1679	1.1679	1.1679	1.1679	1.1679	1.1679	1.1679	1.1679	1.0215	1.0215	1.0215	1.0215	1.0215	1.0215	1.0215	0.9997	0.9997	0.9984	0.996	0.996	0.996	0.996	0.996	0.996
Quetsche-Wolff	2.0189	1.5543	1.5543	1.5543	1.1679	1.1679	1.1679	1.1679	1.1679	1.1679	1.1679	1.1679	1.1679	1.1679	1.1679	1.1679	1.1679	1.1679	1.1679	1.1679	1.1679	1.1679	1.1679	1.1679	1.1679	1.1679	1.1679	1.1679	1.1679	1.1679	1.1679	1.1679	1.1679	1.0215	1.0215	1.0215	1.0215	1.0215	1.0215	1.0215	0.9997	0.9997	0.9984	0.996	0.996	0.996	0.996	0.996	0.996
Petite-Rouge-de-Valleeea	2.0189	1.5543	1.5543	1.5543	1.1679	1.1679	1.1679	1.1679	1.1679	1.1679	1.1679	1.1679	1.1679	1.1679	1.1679	1.1679	1.1679	1.1679	1.1679	1.1679	1.1679	1.1679	1.1679	1.1679	1.1679	1.1679	1.1679	1.1679	1.1679	1.1679	1.1679	1.1679	1.1679	1.0215	1.0215	1.0215	1.0215	1.0215	1.0215	1.0215	0.9997	0.9997	0.9984	0.996	0.996	0.996	0.996	0.996	0.996
Quetsche-Staebler.1	2.0189	1.5543	1.5543	1.5543	1.1679	1.1679	1.1679	1.1679	1.1679	1.1679	1.1679	1.1679	1.1679	1.1679	1.1679	1.1679	1.1679	1.1679	1.1679	1.1679	1.1679	1.1679	1.1679	1.1679	1.1679	1.1679	1.1679	1.1679	1.1679	1.1679	1.1679	1.1679	1.1679	1.0215	1.0215	1.0215	1.0215	1.0215	1.0215	1.0215	0.9997	0.9997	0.9984	0.996	0.996	0.996	0.996	0.996	0.996
Quetsche-commune	2.0189	1.5543	1.5543	1.5543	1.1679	1.1679	1.1679	1.1679	1.1679	1.1679	1.1679	1.1679	1.1679	1.1679	1.1679	1.1679	1.1679	1.1679	1.1679	1.1679	1.1679	1.1679	1.1679	1.1679	1.1679	1.1679	1.1679	1.1679	1.1679	1.1679	1.1679	1.1679	1.1679	1.0215	1.0215	1.0215	1.0215	1.0215	1.0215	1.0215	0.9997	0.9997	0.9984	0.996	0.996	0.996	0.996	0.996	0.996
Quetsche-Haas.1	2.0189	1.5543	1.5543	1.5543	1.1679	1.1679	1.1679	1.1679	1.1679	1.1679	1.1679	1.1679	1.1679	1.1679	1.1679	1.1679	1.1679	1.1679	1.1679	1.1679	1.1679	1.1679	1.1679	1.1679	1.1679	1.1679	1.1679	1.1679	1.1679	1.1679	1.1679	1.1679	1.1679	1.0215	1.0215	1.0215	1.0215	1.0215	1.0215	1.0215	0.9997	0.9997	0.9984	0.996	0.996	0.996	0.996	0.996	0.996
Quetsche-dAlsace2	2.0189	1.5543	1.5543	1.5543	1.1679	1.1679	1.1679	1.1679	1.1679	1.1679	1.1679	1.1679	1.1679	1.1679	1.1679	1.1679	1.1679	1.1679	1.1679	1.1679	1.1679	1.1679	1.1679	1.1679	1.1679	1.1679	1.1679	1.1679	1.1679	1.1679	1.1679	1.1679	1.1679	1.0215	1.0215	1.0215	1.0215	1.0215	1.0215	1.0215	0.9997	0.9997	0.9984	0.996	0.996	0.996	0.996	0.996	0.996
Prune-cerclee	2.0189	1.5543	1.5543	1.5543	1.1679	1.1679	1.1679	1.1679	1.1679	1.1679	1.1679	1.1679	1.1679	1.1679	1.1679	1.1679	1.1679	1.1679	1.1679	1.1679	1.1679	1.1679	1.1679	1.1679	1.1679	1.1679	1.1679	1.1679	1.1679	1.1679	1.1679	1.1679	1.1679	1.0215	1.0215	1.0215	1.0215	1.0215	1.0215	1.0215	0.9997	0.9997	0.9984	0.996	0.996	0.996	0.996	0.996	0.996
Furts-Fruhzwetsche-WV	2.0189	1.5543	1.5543	1.5543	1.1679	1.1679	1.1679	1.1679	1.1679	1.1679	1.1679	1.1679	1.1679	1.1679	1.1679	1.1679	1.1679	1.1679	1.1679	1.1679	1.1679	1.1679	1.1679	1.1679	1.1679	1.1679	1.1679	1.1679	1.1679	1.1679	1.1679	1.1679	1.1679	1.0215	1.0215	1.0215	1.0215	1.0215	1.0215	1.0215	0.9997	0.9997	0.9984	0.996	0.996	0.996	0.996	0.996	0.996
Julka-INRA	2.0189	1.5543	1.5543	1.5543	1.1679	1.1679	1.1679	1.1679	1.1679	1.1679	1.1679	1.1679	1.1679	1.1679	1.1679	1.1679	1.1679	1.1679	1.1679	1.1679	1.1679	1.1679	1.1679	1.1679	1.1679	1.1679	1.1679	1.1679	1.1679	1.1679	1.1679	1.1679	1.1679	1.0215	1.0215	1.0215	1.0215	1.0215	1.0215	1.0215	0.9997	0.9997	0.9984	0.996	0.996	0.996	0.996	0.996	0.996
Reine-Claude-diaphane-hative	2.0189	1.5543	1.5543	1.5543	1.1679	1.1679	1.1679	1.1679	1.1679	1.1679	1.1679	1.1679	1.1679	1.1679	1.1679	1.1679	1.1679	1.1679	1.1679	1.1679	1.1679	1.1679	1.1679	1.1679	1.1679	1.1679	1.1679	1.1679	1.1679	1.1679	1.1679	1.1679	1.1679	1.0215	1.0215	1.0215	1.0215	1.0215	1.0215	1.0215	0.9997	0.9997	0.9984	0.996	0.996	0.996	0.996	0.996	0.996
Runa-Anita-INRA	2.0189	1.5543	1.5543	1.5543	1.1679	1.1679	1.1679	1.1679	1.1679	1.1679	1.1679	1.1679	1.1679	1.1679	1.1679	1.1679	1.1679	1.1679	1.1679	1.1679	1.1679	1.1679	1.1679	1.1679	1.1679	1.1679	1.1679	1.1679	1.1679	1.1679	1.1679	1.1679	1.1679	1.0215	1.0215	1.0215	1.0215	1.0215	1.0215	1.0215	0.9997	0.9997	0.9984	0.996	0.996	0.996	0.996	0.996	0.996
Colora-INRA	2.0189	1.5543	1.5543	1.5543	1.1679	1.1679	1.1679	1.1679	1.1679	1.1679	1.1679	1.1679	1.1679	1.1679	1.1679	1.1679	1.1679	1.1679	1.1679	1.1679	1.1679	1.1679	1.1679	1.1679	1.1679	1.1679	1.1679	1.1679	1.1679	1.1679	1.1679	1.1679	1.1679	1.0215	1.0215	1.0215	1.0215	1.0215	1.0215	1.0215	0.9997	0.9997	0.9984	0.996	0.996	0.996	0.996	0.996	0.996
Edda	2.0189	1.5543	1.5543	1.5543	1.1679	1.1679	1.1679	1.1679	1.1679	1.1679	1.1679	1.1679	1.1679	1.1679	1.1679	1.1679	1.1679	1.1679	1.1679	1.1679	1.1679	1.1679	1.1679	1.1679	1.1679	1.1679	1.1679	1.1679	1.1679	1.1679	1.1679	1.1679	1.1679	1.0215	1.0215	1.0215	1.0215	1.0215	1.0215	1.0215	0.9997	0.9997	0.9984	0.996	0.996	0.996	0.996	0.996	0.996
Herman	2.0189	1.5543	1.5543	1.5543	1.1679	1.1679	1.1679	1.1679	1.1679	1.1679	1.1679	1.1679	1.1679	1.1679	1.1679	1.1679	1.1679	1.1679	1.1679	1.1679	1.1679	1.1679	1.1679	1.1679	1.1679	1.1679	1.1679	1.1679	1.1679	1.1679	1.1679	1.1679	1.1679	1.0215	1.0215	1.0215	1.0215	1.0215	1.0215	1.0215	0.9997	0.9997	0.9984	0.996	0.996	0.996	0.996	0.996	0.996
Ruth-Gerstetter	2.0189	1.5543	1.5543	1.5543	1.1679	1.1679	1.1679	1.1679	1.1679	1.1679	1.1679	1.1679	1.1679	1.1679	1.1679	1.1679	1.1679	1.1679	1.1679	1.1679	1.1679	1.1679	1.1679	1.1679	1.1679	1.1679	1.1679	1.1679	1.1679	1.1679	1.1679	1.1679	1.1679	1.0215	1.0215	1.0215	1.0215	1.0215	1.0215	1.0215	0.9997	0.9997	0.9984	0.996	0.996	0.996	0.996	0.996	0.996
Kisnanai	2.0189	1.5543	1.5543	1.5543	1.1679	1.1679	1.1679	1.1679	1.1679	1.1679	1.1679	1.1679	1.1679	1.1679	1.1679	1.1679	1.1679	1.1679	1.1679	1.1679	1.1679	1.1679	1.1679	1.1679	1.1679	1.1679	1.1679	1.1679	1.1679	1.1679	1.1679	1.1679	1.1679	1.0215	1.0215	1.0215	1.0215	1.0215	1.0215	1.0215	0.9997	0.9997	0.9984	0.996	0.996	0.996	0.996	0.996	0.996
Cacanska-Rana-WV	2.0189	1.5543	1.5543	1.5543	1.1679	1.1679	1.1679	1.1679	1.1679	1.1679	1.1679	1.1679	1.1679	1.1679	1.1679	1.1679	1.1679	1.1679	1.1679	1.1679	1.1679	1.1679	1.1679	1.1679	1.1679	1.1679	1.1679	1.1679	1.1679	1.1679	1.1679	1.1679	1.1679	1.0215	1.0215	1.0215	1.0215	1.0215	1.0215	1.0215	0.9997	0.9997	0.9984	0.996	0.996	0.996	0.996	0.996	0.996
Grossa-di-Felizio	2.0189	1.5543	1.5543	1.5543	1.1679	1.1679	1.1679	1.1679	1.1679	1.1679	1.1679	1.1679	1.1679	1.1679	1.1679	1.1679	1.1679	1.1679	1.1679	1.1679	1.1679	1.1679	1.1679	1.1679	1.1679	1.1679	1.1679	1.1679	1.1679	1.1679	1.1679	1.1679	1.1679	1.0215	1.0215	1.0215	1.0215	1.0215	1.0215	1.0215	0.9997	0.9997	0.9984	0.996	0.996	0.996	0.996	0.996	0.996
Topfirst-INRA	2.0189	1.5543	1.5543	1.5543	1.1679	1.1679	1.1679	1.1679	1.1679	1.1679	1.1679	1.1679	1.1679	1.1679	1.1679	1.1679	1.1679	1.1679	1.1679	1.1679	1.1679	1.1679	1.1679	1.1679	1.1679	1.1679	1.1679	1.1679	1.1679	1.1679	1.1679	1.1679	1.1679	1.0215	1.0215	1.0215	1.0215	1.0215	1.0215	1.0215	0.9997	0.9997	0.9984	0.996	0.996	0.996	0.996	0.996	0.996
Prune-abricot-rosee	2.0189	1.5543	1.5543	1.5543	1.1679	1.1679	1.1679	1.1679	1.1679	1.1679	1.1679	1.1679	1.1679	1.1679	1.1679	1.1679	1.1679	1.1679	1.1679	1.1679	1.1679	1.1679	1.1679	1.1679	1.1679	1.1679	1.1679	1.1679	1.1679	1.1679	1.1679	1.1679	1.1679	1.0215	1.0215	1.0215	1.0215	1.0215	1.0215	1.0215	0.9997	0.9997	0.9984	0.996	0.996	0.996	0.996	0.996	0.996
Perdrigonne	2.0189	1.5543	1.5543	1.5543	1.1679	1.1679	1.1679	1.1679	1.1679	1.1679	1.1679	1.1679	1.1679	1.1679	1.1679	1.1679	1.1679	1.1679	1.1679	1.1679	1.1679	1.1679	1.1679	1.1679	1.1679	1.1679	1.1679	1.1679	1.1679	1.1679	1.1679	1.1679	1.1679	1.0215	1.0215	1.0215	1.0215	1.0215	1.0215	1.0215	0.9997	0.9997	0.9984	0.996	0.996	0.996	0.996	0.996	0.996
Early-Laxton	2.0189	1.5543	1.5543	1.5543	1.1679	1.1679	1.1679	1.1679	1.1679	1.1679	1.1679	1.1679	1.1679	1.1679	1.1679	1.1679	1.1679	1.1679	1.1679	1.1679	1.1679	1.1679	1.1679	1.1679	1.1679	1.1679	1.1679	1.1679	1.1679	1.1679	1.1679	1.1679	1.1679	1.0215	1.0215	1.0215	1.0215	1.0215	1.0215	1.0215	0.9997	0.9997	0.9984	0.996	0.996	0.996	0.996	0.996	0.996
Mirabelle-tres-precoce	2.0189	1.5543	1.5543	1.5543	1.1679	1.1679	1.1679	1.1679	1.1679	1.1679	1.1679	1.1679	1.1679	1.1679	1.1679	1.1679	1.1679	1.1679	1.1679	1.1679	1.1679	1.1679	1.1679	1.1679	1.1679	1.1679	1.1679	1.1679	1.1679	1.1679	1.1679	1.1679	1.1679	1.0215	1.0215	1.0215	1.0215	1.0215	1.0215	1.0215	0.9997	0.9997	0.9984	0.996	0.996	0.996	0.996	0.996	0.996
Des-Bejonnieres	2.0189	1.5543	1.5543	1.5543	1.1679	1.1679	1.1679	1.1679	1.1679	1.1679	1.1679	1.1679	1.1679	1.1679	1.1679	1.1679	1.1679	1.1679	1.1679	1.1679	1.1679	1.1679	1.1679	1.1679	1.1679	1.1679	1.1679	1.1679	1.1679	1.1679	1.1679	1.1679	1.1679	1.0215	1.0215	1.0215	1.0215	1.0215	1.0215	1.0215	0.9997	0.9997	0.9984	0.996	0.996	0.996	0.996	0.996	0.996
Prune-abricot-jaune	2.0189	1.5543	1.5543	1.5543	1.1679	1.1679	1.1679	1.1679	1.1679	1.1679	1.1679	1.1679	1.1679	1.1679	1.1679	1.1679	1.1679	1.1679	1.1679	1.1679	1.1679	1.1679	1.1679	1.1679	1.1679	1.1679	1.1679	1.1679	1.1679	1.1679	1.1679	1.1679	1.1679	1.0215	1.0215	1.0215	1.0215	1.0215	1.0215	1.0215	0.9997	0.9997	0.9984	0.996	0.996	0.996	0.996	0.996	0.996
Jaune-rouge	2.0189	1.5543	1.5543	1.5543	1.1679	1.1679	1.1679	1.1679	1.1679	1.1679	1.1679	1.1679	1.1679	1.1679	1.1679	1.1679	1.1679	1.1679	1.1679	1.1679	1.1679	1.1679	1.1679	1.1679	1.1679	1.1679	1.1679	1.1679	1.1679	1.1679	1.1679	1.1679	1.1679	1.0215	1.0215	1.0215	1.0215	1.0215	1.0215	1.0215	0.9997	0.9997	0.9984	0.996	0.996	0.996	0.996	0.996	0.996
Ovale-jaune	2.0189	1.5543	1.5543	1.5543	1.1679	1.1679	1.1679	1.1679	1.1679	1.1679	1.1679	1.1679	1.1679	1.1679	1.1679	1.1679	1.1679	1.1679	1.1679	1.1679	1.1679	1.1679	1.1679	1.1679	1.1679	1.1679	1.1679	1.1679	1.1679	1.1679	1.1679	1.1679	1.1679	1.0215	1.0215	1.0215	1.0215	1.0215	1.0215	1.0215	0.9997	0.9997	0.9984	0.996	0.996	0.996	0.996	0.996	0.996
Prune-Aumont	2.0189	1.5543	1.5543	1.5543	1.1679	1.1679	1.1679	1.1679	1.1679	1.1679	1.1679	1.1679	1.1679	1.1679	1.1679	1.1679	1.1679	1.1679	1.1679	1.1679	1.1679	1.1679	1.1679	1.1679	1.1679	1.1679	1.1679	1.1679	1.1679	1.1679	1.1679	1.1679	1.1679	1.0215	1.0215	1.0215	1.0215	1.0215	1.0215	1.0215	0.9997	0.9997	0.9984	0.996	0.996	0.996	0.996	0.996	0.996
Dama-blanc	2.0189	1.5543	1.5543	1.5543	1.1679	1.1679	1.1679	1.1679	1.1679	1.1679	1.1679	1.1679	1.1679	1.1679	1.1679	1.1679	1.1679	1.1679	1.1679	1.1679	1.1679	1.1679	1.1679	1.1679	1.1679	1.1679	1.1679	1.1679	1.1679	1.1679	1.1679	1.1679	1.1679	1.0215	1.0215	1.0215	1.0215	1.0215	1.0215	1.0215	0.9997	0.9997	0.9984	0.996	0.996	0.996	0.996	0.996	0.996
Royale-de-Tours	2.0189	1.5543	1.5543	1.5543	1.1679	1.1679	1.1679	1.1679	1.1679	1.1679	1.1679	1.1679	1.1679	1.1679	1.1679	1.1679	1.1679	1.1679	1.1679	1.1679	1.1679	1.1679	1.1679	1.1679	1.1679	1.1679	1.1679	1.1679	1.1679	1.1679	1.1679	1.1679	1.1679	1.0215	1.0215	1.0215	1.0215	1.0215	1.0215	1.0215	0.9997	0.9997	0.9984	0.996	0.996	0.996	0.996	0.996	0.996
Prune-dAste-violette	2.0189	1.5543	1.5543	1.5543	1.1679	1.1679	1.1679	1.1679	1.1679	1.1679	1.1679	1.1679	1.1679	1.1679	1.1679	1.1679	1.1679	1.1679	1.1679	1.1679	1.1679	1.1679	1.1679	1.1679	1.1679	1.1679	1.1679	1.1679	1.1679	1.1679	1.1679	1.1679	1.1679	1.0215	1.0215	1.0215	1.0215	1.0215	1.0215	1.0215	0.9997	0.9997	0.9984	0.996	0.996	0.996	0.996	0.996	0.996
Verdanne	2.0189	1.5543	1.5543	1.5543	1.1679	1.1679	1.1679	1.1679	1.1679	1.1679	1.1679	1.1679	1.1679	1.1679	1.1679	1.1679	1.1679	1.1679	1.1679	1.1679	1.1679	1.1679	1.1679	1.1679	1.1679	1.1679	1.1679	1.1679	1.1679	1.1679	1.1679	1.1679	1.1679	1.0215	1.0215	1.0215	1.0215	1.0215	1.0215	1.0215	0.9997	0.9997	0.9984	0.996	0.996	0.996	0.996	0.996	0.996
Blanche-de-Gaillac	2.0189	1.5543	1.5543	1.5543	1.1679	1.1679	1.1679	1.1679	1.1679	1.1679	1.1679	1.1679	1.1679	1.1679	1.1679	1.1679	1.1679	1.1679	1.1679	1.1679	1.1679	1.1679	1.1679	1.1679	1.1679	1.1679	1.1679	1.1679	1.1679	1.1679	1.1679	1.1679	1.1679	1.0215	1.0215	1.0215	1.0215	1.0215	1.0215	1.0215	0.9997	0.9997	0.9984	0.996	0.996	0.996	0.996	0.996	0.996
Beijinho-type-C.1	2.0189	1.5543	1.5543	1.5543	1.1679	1.1679	1.1679	1.1679	1.1679	1.1679	1.1679	1.1679	1.1679	1.1679	1.1679	1.1679	1.1679	1.1679	1.1679	1.1679	1.1679	1.1679	1.1679	1.1679	1.1679	1.1679	1.1679	1.1679	1.1679	1.1679	1.1679	1.1679	1.1679	1.0215	1.0215	1.0215	1.0215	1.0215	1.0215	1.0215	0.9997	0.9997	0.9984	0.996	0.996	0.996	0.996	0.996	0.996
Beijinho-type-C.2	2.0189	1.5543	1.5543	1.5543	1.1679	1.1679	1.1679	1.1679	1.1679	1.1679	1.1679	1.1679	1.1679	1.1679	1.1679	1.1679	1.1679	1.1679	1.1679	1.1679	1.1679	1.1679	1.1679	1.1679	1.1679	1.1679	1.1679	1.1679	1.1679	1.1679	1.1679	1.1679	1.1679	1.0215	1.0215	1.0215	1.0215	1.0215	1.0215	1.0215	0.9997	0.9997	0.9984	0.996	0.996	0.996	0.996	0.996	0.996
Reine-Claude-de-juillet	2.0189	1.5543	1.5543	1.5543	1.1679	1.1679	1.1679	1.1679	1.1679	1.1679	1.1679	1.1679	1.1679	1.1679	1.1679	1.1679	1.1679	1.1679	1.1679	1.1679	1.1679	1.1679	1.1679	1.1679	1.1679	1.1679	1.1679	1.1679	1.1679	1.1679	1.1679	1.1679	1.1679	1.0215	1.0215	1.0215	1.0215	1.0215	1.0215	1.0215	0.9997	0.9997	0.9984	0.996	0.996	0.996	0.996	0.996	0.996
Balosse-INRA	2.0189	1.5543	1.5543	1.5543	1.1679	1.1679	1.1679	1.1679	1.1679	1.1679	1.1679	1.1679	1.1679	1.1679	1.1679	1.1679	1.1679	1.1679	1.1679	1.1679	1.1679	1.1679	1.1679	1.1679	1.1679	1.1679	1.1679	1.1679	1.1679	1.1679	1.1679	1.1679	1.1679	1.0215	1.0215	1.0215	1.0215	1.0215	1.0215	1.0215	0.9997	0.9997	0.9984	0.996	0.996	0.996	0.996	0.996	0.996
Royale-bleue	2.0189	1.5543	1.5543	1.5543	1.1679	1.1679	1.1679	1.1679	1.1679	1.1679	1.1679	1.1679	1.1679	1.1679	1.1679	1.1679	1.1679	1.1679	1.1679	1.1679	1.1679	1.1679	1.1679	1.1679	1.1679	1.1679	1.1679	1.1679	1.1679	1.1679	1.1679	1.1679	1.1679	1.0215	1.0215	1.0215	1.0215	1.0215	1.0215	1.0215	0.9997	0.9997	0.9984	0.996	0.996	0.996	0.996	0.996	0.996
Marcarriere	2.0189	1.5543	1.5543	1.5543	1.1679	1.1679	1.1679	1.1679	1.1679	1.1679	1.1679	1.1679	1.1679	1.1679	1.1679	1.1679	1.1679	1.1679	1.1679	1.1679	1.1679	1.1679	1.1679	1.1679	1.1679	1.1679	1.1679	1.1679	1.1679	1.1679	1.1679	1.1679	1.1679	1.0215	1.0215	1.0215	1.0215	1.0215	1.0215	1.0215	0.9997	0.9997	0.9984	0.996	0.996	0.996	0.996	0.996	0.996
Mirabelle-precoce-de-Corny	2.0189	1.5543	1.5543	1.5543	1.1679	1.1679	1.1679	1.1679	1.1679	1.1679	1.1679	1.1679	1.1679	1.1679	1.1679	1.1679	1.1679	1.1679	1.1679	1.1679	1.1679	1.1679	1.1679	1.1679	1.1679	1.1679	1.1679	1.1679	1.1679	1.1679	1.1679	1.1679	1.1679	1.0215	1.0215	1.0215	1.0215	1.0215	1.0215	1.0215	0.9997	0.9997	0.9984	0.996	0.996	0.996	0.996	0.996	0.996
Prune-indeterminee2	2.0189	1.5543	1.5543	1.5543	1.1679	1.1679	1.1679	1.1679	1.1679	1.1679	1.1679	1.1679	1.1679	1.1679	1.1679	1.1679	1.1679	1.1679	1.1679	1.1679	1.1679	1.1679	1.1679	1.1679	1.1679	1.1679	1.1679	1.1679	1.1679	1.1679	1.1679	1.1679	1.1679	1.0215	1.0215	1.0215	1.0215	1.0215	1.0215	1.0215	0.9997	0.9997	0.9984	0.996	0.996	0.996	0.996	0.996	0.996
Sainte-Catherine-a-fruits-roses	2.0189	1.5543	1.5543	1.5543	1.1679	1.1679	1.1679	1.1679	1.1679	1.1679	1.1679	1.1679	1.1679	1.1679	1.1679	1.1679	1.1679	1.1679	1.1679	1.1679	1.1679	1.1679	1.1679	1.1679	1.1679	1.1679	1.1679	1.1679	1.1679	1.1679	1.1679	1.1679	1.1679	1.0215	1.0215	1.0215	1.0215	1.0215	1.0215	1.0215	0.9997	0.9997	0.9984	0.996	0.996	0.996	0.996	0.996	0.996
Miragrande	2.0189	1.5543	1.5543	1.5543	1.1679	1.1679	1.1679	1.1679	1.1679	1.1679	1.1679	1.1679	1.1679	1.1679	1.1679	1.1679	1.1679	1.1679	1.1679	1.1679	1.1679	1.1679	1.1679	1.1679	1.1679	1.1679	1.1679	1.1679	1.1679	1.1679	1.1679	1.1679	1.1679	1.0215	1.0215	1.0215	1.0215	1.0215	1.0215	1.0215	0.9997	0.9997	0.9984	0.996	0.996	0.996	0.996	0.996	0.996
Bellamira	2.0189	1.5543	1.5543	1.5543	1.1679	1.1679	1.1679	1.1679	1.1679	1.1679	1.1679	1.1679	1.1679	1.1679	1.1679	1.1679	1.1679	1.1679	1.1679	1.1679	1.1679	1.1679	1.1679	1.1679	1.1679	1.1679	1.1679	1.1679	1.1679	1.1679	1.1679	1.1679	1.1679	1.0215	1.0215	1.0215	1.0215	1.0215	1.0215	1.0215	0.9997	0.9997	0.9984	0.996	0.996	0.996	0.996	0.996	0.996
Mirabelle-petite.2	2.0189	1.5543	1.5543	1.5543	1.1679	1.1679	1.1679	1.1679	1.1679	1.1679	1.1679	1.1679	1.1679	1.1679	1.1679	1.1679	1.1679	1.1679	1.1679	1.1679	1.1679	1.1679	1.1679	1.1679	1.1679	1.1679	1.1679	1.1679	1.1679	1.1679	1.1679	1.1679	1.1679	1.0215	1.0215	1.0215	1.0215	1.0215	1.0215	1.0215	0.9997	0.9997	0.9984	0.996	0.996	0.996	0.996	0.996	0.996
Mirabelle-petite.1	2.0189	1.5543	1.5543	1.5543	1.1679	1.1679	1.1679	1.1679	1.1679	1.1679	1.1679	1.1679	1.1679	1.1679	1.1679	1.1679	1.1679	1.1679	1.1679	1.1679	1.1679	1.1679	1.1679	1.1679	1.1679	1.1679	1.1679	1.1679	1.1679	1.1679	1.1679	1.1679	1.1679	1.0215	1.0215	1.0215	1.0215	1.0215	1.0215	1.0215	0.9997	0.9997	0.9984	0.996	0.996	0.996	0.996	0.996	0.996
Octave-Opoix	2.0189	1.5543	1.5543	1.5543	1.1679	1.1679	1.1679	1.1679	1.1679	1.1679	1.1679	1.1679	1.1679	1.1679	1.1679	1.1679	1.1679	1.1679	1.1679	1.1679	1.1679	1.1679	1.1679	1.1679	1.1679	1.1679	1.1679	1.1679	1.1679	1.1679	1.1679	1.1679	1.1679	1.0215	1.0215	1.0215	1.0215	1.0215	1.0215	1.0215	0.9997	0.9997	0.9984	0.996	0.996	0.996	0.996	0.996	0.996
Mirabelle-de-Metz	2.0189	1.5543	1.5543	1.5543	1.1679	1.1679	1.1679	1.1679	1.1679	1.1679	1.1679	1.1679	1.1679	1.1679	1.1679	1.1679	1.1679	1.1679	1.1679	1.1679	1.1679	1.1679	1.1679	1.1679	1.1679	1.1679	1.1679	1.1679	1.1679	1.1679	1.1679	1.1679	1.1679	1.0215	1.0215	1.0215	1.0215	1.0215	1.0215	1.0215	0.9997	0.9997	0.9984	0.996	0.996	0.996	0.996	0.996	0.996
Mirabelle-doree-INRA	2.0189	1.5543	1.5543	1.5543	1.1679	1.1679	1.1679	1.1679	1.1679	1.1679	1.1679	1.1679	1.1679	1.1679	1.1679	1.1679	1.1679	1.1679	1.1679	1.1679	1.1679	1.1679	1.1679	1.1679	1.1679	1.1679	1.1679	1.1679	1.1679	1.1679	1.1679	1.1679	1.1679	1.0215	1.0215	1.0215	1.0215	1.0215	1.0215	1.0215	0.9997	0.9997	0.9984	0.996	0.996	0.996	0.996	0.996	0.996
Mirabelle-rose	2.0189	1.5543	1.5543	1.5543	1.1679	1.1679	1.1679	1.1679	1.1679	1.1679	1.1679	1.1679	1.1679	1.1679	1.1679	1.1679	1.1679	1.1679	1.1679	1.1679	1.1679	1.1679	1.1679	1.1679	1.1679	1.1679	1.1679	1.1679	1.1679	1.1679	1.1679	1.1679	1.1679	1.0215	1.0215	1.0215	1.0215	1.0215	1.0215	1.0215	0.9997	0.9997	0.9984	0.996	0.996	0.996	0.996	0.996	0.996
Mirabelle-3A	2.0189	1.5543	1.5543	1.5543	1.1679	1.1679	1.1679	1.1679	1.1679	1.1679	1.1679	1.1679	1.1679	1.1679	1.1679	1.1679	1.1679	1.1679	1.1679	1.1679	1.1679	1.1679	1.1679	1.1679	1.1679	1.1679	1.1679	1.1679	1.1679	1.1679	1.1679	1.1679	1.1679	1.0215	1.0215	1.0215	1.0215	1.0215	1.0215	1.0215	0.9997	0.9997	0.9984	0.996	0.996	0.996	0.996	0.996	0.996
Prunus-institia-UC	2.0189	1.5543	1.5543	1.5543	1.1679	1.1679	1.1679	1.1679	1.1679	1.1679	1.1679	1.1679	1.1679	1.1679	1.1679	1.1679	1.1679	1.1679	1.1679	1.1679	1.1679	1.1679	1.1679	1.1679	1.1679	1.1679	1.1679	1.1679	1.1679	1.1679	1.1679	1.1679	1.1679	1.0215	1.0215	1.0215	1.0215	1.0215	1.0215	1.0215	0.9997	0.9997	0.9984	0.996	0.996	0.996	0.996	0.996	0.996
Mirabelle-Parfumee-de-Septembre	2.0189	1.5543	1.5543	1.5543	1.1679	1.1679	1.1679	1.1679	1.1679	1.1679	1.1679	1.1679	1.1679	1.1679	1.1679	1.1679	1.1679	1.1679	1.1679	1.1679	1.1679	1.1679	1.1679	1.1679	1.1679	1.1679	1.1679	1.1679	1.1679	1.1679	1.1679	1.1679	1.1679	1.0215	1.0215	1.0215	1.0215	1.0215	1.0215	1.0215	0.9997	0.9997	0.9984	0.996	0.996	0.996	0.996	0.996	0.996
Mirabelle-B54	2.0189	1.5543	1.5543	1.5543	1.1679	1.1679	1.1679	1.1679	1.1679	1.1679	1.1679	1.1679	1.1679	1.1679	1.1679	1.1679	1.1679	1.1679	1.1679	1.1679	1.1679	1.1679	1.1679	1.1679	1.1679	1.1679	1.1679	1.1679	1.1679	1.1679	1.1679	1.1679	1.1679	1.0215	1.0215	1.0215	1.0215	1.0215	1.0215	1.0215	0.9997	0.9997	0.9984	0.996	0.996	0.996	0.996	0.996	0.996
Mirabelle-allemande-n2	2.0189	1.5543	1.5543	1.5543	1.1679	1.1679	1.1679	1.1679	1.1679	1.1679	1.1679	1.1679	1.1679	1.1679	1.1679	1.1679	1.1679	1.1679	1.1679	1.1679	1.1679	1.1679	1.1679	1.1679	1.1679	1.1679	1.1679	1.1679	1.1679	1.1679	1.1679	1.1679	1.1679	1.0215	1.0215	1.0215	1.0215	1.0215	1.0215	1.0215	0.9997	0.9997	0.9984	0.996	0.996	0.996	0.996	0.996	0.996
Mirabelle-de-Nancy	2.0189	1.5543	1.5543	1.5543	1.1679	1.1679	1.1679	1.1679	1.1679	1.1679	1.1679	1.1679	1.1679	1.1679	1.1679	1.1679	1.1679	1.1679	1.1679	1.1679	1.1679	1.1679	1.1679	1.1679	1.1679	1.1679	1.1679	1.1679	1.1679	1.1679	1.1679	1.1679	1.1679	1.0215	1.0215	1.0215	1.0215	1.0215	1.0215	1.0215	0.9997	0.9997	0.9984	0.996	0.996	0.996	0.996	0.996	0.996
Mirabelle-Antoine1	2.0189	1.5543	1.5543	1.5543	1.1679	1.1679	1.1679	1.1679	1.1679	1.1679	1.1679	1.1679	1.1679	1.1679	1.1679	1.1679	1.1679	1.1679	1.1679	1.1679	1.1679	1.1679	1.1679	1.1679	1.1679	1.1679	1.1679	1.1679	1.1679	1.1679	1.1679	1.1679	1.1679	1.0215	1.0215	1.0215	1.0215	1.0215	1.0215	1.0215	0.9997	0.9997	0.9984	0.996	0.996	0.996	0.996	0.996	0.996
Mirabelle-Antoine2	2.0189	1.5543	1.5543	1.5543	1.1679	1.1679	1.1679	1.1679	1.1679	1.1679	1.1679	1.1679	1.1679	1.1679	1.1679	1.1679	1.1679	1.1679	1.1679	1.1679	1.1679	1.1679	1.1679	1.1679	1.1679	1.1679	1.1679	1.1679	1.1679	1.1679	1.1679	1.1679	1.1679	1.0215	1.0215	1.0215	1.0215	1.0215	1.0215	1.0215	0.9997	0.9997	0.9984	0.996	0.996	0.996	0.996	0.996	0.996
Mirabelle-gros-fruits	2.0189	1.5543	1.5543	1.5543	1.1679	1.1679	1.1679	1.1679	1.1679	1.1679	1.1679	1.1679	1.1679	1.1679	1.1679	1.1679	1.1679	1.1679	1.1679	1.1679	1.1679	1.1679	1.1679	1.1679	1.1679	1.1679	1.1679	1.1679	1.1679	1.1679	1.1679	1.1679	1.1679	1.0215	1.0215	1.0215	1.0215	1.0215	1.0215	1.0215	0.9997	0.9997	0.9984	0.996	0.996	0.996	0.996	0.996	0.996
Althanova	2.0189	1.5543	1.5543	1.5543	1.1679	1.1679	1.1679	1.1679	1.1679	1.1679	1.1679	1.1679	1.1679	1.1679	1.1679	1.1679	1.1679	1.1679	1.1679	1.1679	1.1679	1.1679	1.1679	1.1679	1.1679	1.1679	1.1679	1.1679	1.1679	1.1679	1.1679	1.1679	1.1679	1.0215	1.0215	1.0215	1.0215	1.0215	1.0215	1.0215	0.9997	0.9997	0.9984	0.996	0.996	0.996	0.996	0.996	0.996
Ariel-INRA	2.0189	1.5543	1.5543	1.5543	1.1679	1.1679	1.1679	1.1679	1.1679	1.1679	1.1679	1.1679	1.1679	1.1679	1.1679	1.1679	1.1679	1.1679	1.1679	1.1679	1.1679	1.1679	1.1679	1.1679	1.1679	1.1679	1.1679	1.1679	1.1679	1.1679	1.1679	1.1679	1.1679	1.0215	1.0215	1.0215	1.0215	1.0215	1.0215	1.0215	0.9997	0.9997	0.9984	0.996	0.996	0.996	0.996	0.996	0.996
Prune-Abricota	2.0189	1.5543	1.5543	1.5543	1.1679	1.1679	1.1679	1.1679	1.1679	1.1679	1.1679	1.1679	1.1679	1.1679	1.1679	1.1679	1.1679	1.1679	1.1679	1.1679	1.1679	1.1679	1.1679	1.1679	1.1679	1.1679	1.1679	1.1679	1.1679	1.1679	1.1679	1.1679	1.1679	1.0215	1.0215	1.0215	1.0215	1.0215	1.0215	1.0215	0.9997	0.9997	0.9984	0.996	0.996	0.996	0.996	0.996	0.996
Reine-Claude-Brune-INRA	2.0189	1.5543	1.5543	1.5543	1.1679	1.1679	1.1679	1.1679	1.1679	1.1679	1.1679	1.1679	1.1679	1.1679	1.1679	1.1679	1.1679	1.1679	1.1679	1.1679	1.1679	1.1679	1.1679	1.1679	1.1679	1.1679	1.1679	1.1679	1.1679	1.1679	1.1679	1.1679	1.1679	1.0215	1.0215	1.0215	1.0215	1.0215	1.0215	1.0215	0.9997	0.9997	0.9984	0.996	0.996	0.996	0.996	0.996	0.996
Damas	2.0189	1.5543	1.5543	1.5543	1.1679	1.1679	1.1679	1.1679	1.1679	1.1679	1.1679	1.1679	1.1679	1.1679	1.1679	1.1679	1.1679	1.1679	1.1679	1.1679	1.1679	1.1679	1.1679	1.1679	1.1679	1.1679	1.1679	1.1679	1.1679	1.1679	1.1679	1.1679	1.1679	1.0215	1.0215	1.0215	1.0215	1.0215	1.0215	1.0215	0.9997	0.9997	0.9984	0.996	0.996	0.996	0.996	0.996	0.996
Prune-petite-et-jaune	2.0189	1.5543	1.5543	1.5543	1.1679	1.1679	1.1679	1.1679	1.1679	1.1679	1.1679	1.1679	1.1679	1.1679	1.1679	1.1679	1.1679	1.1679	1.1679	1.1679	1.1679	1.1679	1.1679	1.1679	1.1679	1.1679	1.1679	1.1679	1.1679	1.1679	1.1679	1.1679	1.1679	1.0215	1.0215	1.0215	1.0215	1.0215	1.0215	1.0215	0.9997	0.9997	0.9984	0.996	0.996	0.996	0.996	0.996	0.996
Oustenque-bleue-Dupuy	2.0189	1.5543	1.5543	1.5543	1.1679	1.1679	1.1679	1.1679	1.1679	1.1679	1.1679	1.1679	1.1679	1.1679	1.1679	1.1679	1.1679	1.1679	1.1679	1.1679	1.1679	1.1679	1.1679	1.1679	1.1679	1.1679	1.1679	1.1679	1.1679	1.1679	1.1679	1.1679	1.1679	1.0215	1.0215	1.0215	1.0215	1.0215	1.0215	1.0215	0.9997	0.9997	0.9984	0.996	0.996	0.996	0.996	0.996	0.996
Rouge-Damas	2.0189	1.5543	1.5543	1.5543	1.1679	1.1679	1.1679	1.1679	1.1679	1.1679	1.1679	1.1679	1.1679	1.1679	1.1679	1.1679	1.1679	1.1679	1.1679	1.1679	1.1679	1.1679	1.1679	1.1679	1.1679	1.1679	1.1679	1.1679	1.1679	1.1679	1.1679	1.1679	1.1679	1.0215	1.0215	1.0215	1.0215	1.0215	1.0215	1.0215	0.9997	0.9997	0.9984	0.996	0.996	0.996	0.996	0.996	0.996
Perdrigon	2.0189	1.5543	1.5543	1.5543	1.1679	1.1679	1.1679	1.1679	1.1679	1.1679	1.1679	1.1679	1.1679	1.1679	1.1679	1.1679	1.1679	1.1679	1.1679	1.1679	1.1679	1.1679	1.1679	1.1679	1.1679	1.1679	1.1679	1.1679	1.1679	1.1679	1.1679	1.1679	1.1679	1.0215	1.0215	1.0215	1.0215	1.0215	1.0215	1.0215	0.9997	0.9997	0.9984	0.996	0.996	0.996	0.996	0.996	0.996
Mariolet	2.0189	1.5543	1.5543	1.5543	1.1679	1.1679	1.1679	1.1679	1.1679	1.1679	1.1679	1.1679	1.1679	1.1679	1.1679	1.1679	1.1679	1.1679	1.1679	1.1679	1.1679	1.1679	1.1679	1.1679	1.1679	1.1679	1.1679	1.1679	1.1679	1.1679	1.1679	1.1679	1.1679	1.0215	1.0215	1.0215	1.0215	1.0215	1.0215	1.0215	0.9997	0.9997	0.9984	0.996	0.996	0.996	0.996	0.996	0.996
Ontario-Pflaume	2.0189	1.5543	1.5543	1.5543	1.1679	1.1679	1.1679	1.1679	1.1679	1.1679	1.1679	1.1679	1.1679	1.1679	1.1679	1.1679	1.1679	1.1679	1.1679	1.1679	1.1679	1.1679	1.1679	1.1679	1.1679	1.1679	1.1679	1.1679	1.1679	1.1679	1.1679	1.1679	1.1679	1.0215	1.0215	1.0215	1.0215	1.0215	1.0215	1.0215	0.9997	0.9997	0.9984	0.996	0.996	0.996	0.996	0.996	0.996
Meritare	2.0189	1.5543	1.5543	1.5543	1.1679	1.1679	1.1679	1.1679	1.1679	1.1679	1.1679	1.1679	1.1679	1.1679	1.1679	1.1679	1.1679	1.1679	1.1679	1.1679	1.1679	1.1679	1.1679	1.1679	1.1679	1.1679	1.1679	1.1679	1.1679	1.1679	1.1679	1.1679	1.1679	1.0215	1.0215	1.0215	1.0215	1.0215	1.0215	1.0215	0.9997	0.9997	0.9984	0.996	0.996	0.996	0.996	0.996	0.996
Santa-Maria	2.0189	1.5543	1.5543	1.5543	1.1679	1.1679	1.1679	1.1679	1.1679	1.1679	1.1679	1.1679	1.1679	1.1679	1.1679	1.1679	1.1679	1.1679	1.1679	1.1679	1.1679	1.1679	1.1679	1.1679	1.1679	1.1679	1.1679	1.1679	1.1679	1.1679	1.1679	1.1679	1.1679	1.0215	1.0215	1.0215	1.0215	1.0215	1.0215	1.0215	0.9997	0.9997	0.9984	0.996	0.996	0.996	0.996	0.996	0.996
Reeves	2.0189	1.5543	1.5543	1.5543	1.1679	1.1679	1.1679	1.1679	1.1679	1.1679	1.1679	1.1679	1.1679	1.1679	1.1679	1.1679	1.1679	1.1679	1.1679	1.1679	1.1679	1.1679	1.1679	1.1679	1.1679	1.1679	1.1679	1.1679	1.1679	1.1679	1.1679	1.1679	1.1679	1.0215	1.0215	1.0215	1.0215	1.0215	1.0215	1.0215	0.9997	0.9997	0.9984	0.996	0.996	0.996	0.996	0.996	0.996
Quetsche-precoce-de-Zimmer	2.0189	1.5543	1.5543	1.5543	1.1679	1.1679	1.1679	1.1679	1.1679	1.1679	1.1679	1.1679	1.1679	1.1679	1.1679	1.1679	1.1679	1.1679	1.1679	1.1679	1.1679	1.1679	1.1679	1.1679	1.1679	1.1679	1.1679	1.1679	1.1679	1.1679	1.1679	1.1679	1.1679	1.0215	1.0215	1.0215	1.0215	1.0215	1.0215	1.0215	0.9997	0.9997	0.9984	0.996	0.996	0.996	0.996	0.996	0.996
Reine-Claude-de-Bavay	2.0189	1.5543	1.5543	1.5543	1.1679	1.1679	1.1679	1.1679	1.1679	1.1679	1.1679	1.1679	1.1679	1.1679	1.1679	1.1679	1.1679	1.1679	1.1679	1.1679	1.1679	1.1679	1.1679	1.1679	1.1679	1.1679	1.1679	1.1679	1.1679	1.1679	1.1679	1.1679	1.1679	1.0215	1.0215	1.0215	1.0215	1.0215	1.0215	1.0215	0.9997	0.9997	0.9984	0.996	0.996	0.996	0.996	0.996	0.996
GreenGage	2.0189	1.5543	1.5543	1.5543	1.1679	1.1679	1.1679	1.1679	1.1679	1.1679	1.1679	1.1679	1.1679	1.1679	1.1679	1.1679	1.1679	1.1679	1.1679	1.1679	1.1679	1.1679	1.1679	1.1679	1.1679	1.1679	1.1679	1.1679	1.1679	1.1679	1.1679	1.1679	1.1679	1.0215	1.0215	1.0215	1.0215	1.0215	1.0215	1.0215	0.9997	0.9997	0.9984	0.996	0.996	0.996	0.996	0.996	0.996
Hackman	2.0189	1.5543	1.5543	1.5543	1.1679	1.1679	1.1679	1.1679	1.1679	1.1679	1.1679	1.1679	1.1679	1.1679	1.1679	1.1679	1.1679	1.1679	1.1679	1.1679	1.1679	1.1679	1.1679	1.1679	1.1679	1.1679	1.1679	1.1679	1.1679	1.1679	1.1679	1.1679	1.1679	1.0215	1.0215	1.0215	1.0215	1.0215	1.0215	1.0215	0.9997	0.9997	0.9984	0.996	0.996	0.996	0.996	0.996	0.996
Grand-Duke	2.0189	1.5543	1.5543	1.5543	1.1679	1.1679	1.1679	1.1679	1.1679	1.1679	1.1679	1.1679	1.1679	1.1679	1.1679	1.1679	1.1679	1.1679	1.1679	1.1679	1.1679	1.1679	1.1679	1.1679	1.1679	1.1679	1.1679	1.1679	1.1679	1.1679	1.1679	1.1679	1.1679	1.0215	1.0215	1.0215	1.0215	1.0215	1.0215	1.0215	0.9997	0.9997	0.9984	0.996	0.996	0.996	0.996	0.996	0.996
Bonjour	2.0189	1.5543	1.5543	1.5543	1.1679	1.1679	1.1679	1.1679	1.1679	1.1679	1.1679	1.1679	1.1679	1.1679	1.1679	1.1679	1.1679	1.1679	1.1679	1.1679	1.1679	1.1679	1.1679	1.1679	1.1679	1.1679	1.1679	1.1679	1.1679	1.1679	1.1679	1.1679	1.1679	1.0215	1.0215	1.0215	1.0215	1.0215	1.0215	1.0215	0.9997	0.9997	0.9984	0.996	0.996	0.996	0.996	0.996	0.996
Jefferson-INRA	2.0189	1.5543	1.5543	1.5543	1.1679	1.1679	1.1679	1.1679	1.1679	1.1679	1.1679	1.1679	1.1679	1.1679	1.1679	1.1679	1.1679	1.1679	1.1679	1.1679	1.1679	1.1679	1.1679	1.1679	1.1679	1.1679	1.1679	1.1679	1.1679	1.1679	1.1679	1.1679	1.1679	1.0215	1.0215	1.0215	1.0215	1.0215	1.0215	1.0215	0.9997	0.9997	0.9984	0.996	0.996	0.996	0.996	0.996	0.996
Abricotee-Jaune	2.0189	1.5543	1.5543	1.5543	1.1679	1.1679	1.1679	1.1679	1.1679	1.1679	1.1679	1.1679	1.1679	1.1679	1.1679	1.1679	1.1679	1.1679	1.1679	1.1679	1.1679	1.1679	1.1679	1.1679	1.1679	1.1679	1.1679	1.1679	1.1679	1.1679	1.1679	1.1679	1.1679	1.0215	1.0215	1.0215	1.0215	1.0215	1.0215	1.0215	0.9997	0.9997	0.9984	0.996	0.996	0.996	0.996	0.996	0.996
Reine-Claude-Souffriau	2.0189	1.5543	1.5543	1.5543	1.1679	1.1679	1.1679	1.1679	1.1679	1.1679	1.1679	1.1679	1.1679	1.1679	1.1679	1.1679	1.1679	1.1679	1.1679	1.1679	1.1679	1.1679	1.1679	1.1679	1.1679	1.1679	1.1679	1.1679	1.1679	1.1679	1.1679	1.1679	1.1679	1.0215	1.0215	1.0215	1.0215	1.0215	1.0215	1.0215	0.9997	0.9997	0.9984	0.996	0.996	0.996	0.996	0.996	0.996
Reine-Claude-violette-precoce	2.0189	1.5543	1.5543	1.5543	1.1679	1.1679	1.1679	1.1679	1.1679	1.1679	1.1679	1.1679	1.1679	1.1679	1.1679	1.1679	1.1679	1.1679	1.1679	1.1679	1.1679	1.1679	1.1679	1.1679	1.1679	1.1679	1.1679	1.1679	1.1679	1.1679	1.1679	1.1679	1.1679	1.0215	1.0215	1.0215	1.0215	1.0215	1.0215	1.0215	0.9997	0.9997	0.9984	0.996	0.996	0.996	0.996	0.996	0.996
Opal-INRA	2.0189	1.5543	1.5543	1.5543	1.1679	1.1679	1.1679	1.1679	1.1679	1.1679	1.1679	1.1679	1.1679	1.1679	1.1679	1.1679	1.1679	1.1679	1.1679	1.1679	1.1679	1.1679	1.1679	1.1679	1.1679	1.1679	1.1679	1.1679	1.1679	1.1679	1.1679	1.1679	1.1679	1.0215	1.0215	1.0215	1.0215	1.0215	1.0215	1.0215	0.9997	0.9997	0.9984	0.996	0.996	0.996	0.996	0.996	0.996
Fermareine	2.0189	1.5543	1.5543	1.5543	1.1679	1.1679	1.1679	1.1679	1.1679	1.1679	1.1679	1.1679	1.1679	1.1679	1.1679	1.1679	1.1679	1.1679	1.1679	1.1679	1.1679	1.1679	1.1679	1.1679	1.1679	1.1679	1.1679	1.1679	1.1679	1.1679	1.1679	1.1679	1.1679	1.0215	1.0215	1.0215	1.0215	1.0215	1.0215	1.0215	0.9997	0.9997	0.9984	0.996	0.996	0.996	0.996	0.996	0.996
Reine-Claude-Dubarry-INRA	2.0189	1.5543	1.5543	1.5543	1.1679	1.1679	1.1679	1.1679	1.1679	1.1679	1.1679	1.1679	1.1679	1.1679	1.1679	1.1679	1.1679	1.1679	1.1679	1.1679	1.1679	1.1679	1.1679	1.1679	1.1679	1.1679	1.1679	1.1679	1.1679	1.1679	1.1679	1.1679	1.1679	1.0215	1.0215	1.0215	1.0215	1.0215	1.0215	1.0215	0.9997	0.9997	0.9984	0.996	0.996	0.996	0.996	0.996	0.996
Reine-Claude-dOullins-Monsieur-Blanc	2.0189	1.5543	1.5543	1.5543	1.1679	1.1679	1.1679	1.1679	1.1679	1.1679	1.1679	1.1679	1.1679	1.1679	1.1679	1.1679	1.1679	1.1679	1.1679	1.1679	1.1679	1.1679	1.1679	1.1679	1.1679	1.1679	1.1679	1.1679	1.1679	1.1679	1.1679	1.1679	1.1679	1.0215	1.0215	1.0215	1.0215	1.0215	1.0215	1.0215	0.9997	0.9997	0.9984	0.996	0.996	0.996	0.996	0.996	0.996
Reine-Claude-dOullins	2.0189	1.5543	1.5543	1.5543	1.1679	1.1679	1.1679	1.1679	1.1679	1.1679	1.1679	1.1679	1.1679	1.1679	1.1679	1.1679	1.1679	1.1679	1.1679	1.1679	1.1679	1.1679	1.1679	1.1679	1.1679	1.1679	1.1679	1.1679	1.1679	1.1679	1.1679	1.1679	1.1679	1.0215	1.0215	1.0215	1.0215	1.0215	1.0215	1.0215	0.9997	0.9997	0.9984	0.996	0.996	0.996	0.996	0.996	0.996
Monsieur-Jaune	2.0189	1.5543	1.5543	1.5543	1.1679	1.1679	1.1679	1.1679	1.1679	1.1679	1.1679	1.1679	1.1679	1.1679	1.1679	1.1679	1.1679	1.1679	1.1679	1.1679	1.1679	1.1679	1.1679	1.1679	1.1679	1.1679	1.1679	1.1679	1.1679	1.1679	1.1679	1.1679	1.1679	1.0215	1.0215	1.0215	1.0215	1.0215	1.0215	1.0215	0.9997	0.9997	0.9984	0.996	0.996	0.996	0.996	0.996	0.996
Abricot-du-Berry	2.0189	1.5543	1.5543	1.5543	1.1679	1.1679	1.1679	1.1679	1.1679	1.1679	1.1679	1.1679	1.1679	1.1679	1.1679	1.1679	1.1679	1.1679	1.1679	1.1679	1.1679	1.1679	1.1679	1.1679	1.1679	1.1679	1.1679	1.1679	1.1679	1.1679	1.1679	1.1679	1.1679	1.0215	1.0215	1.0215	1.0215	1.0215	1.0215	1.0215	0.9997	0.9997	0.9984	0.996	0.996	0.996	0.996	0.996	0.996
Prune-de-Vars-INRA	2.0189	1.5543	1.5543	1.5543	1.1679	1.1679	1.1679	1.1679	1.1679	1.1679	1.1679	1.1679	1.1679	1.1679	1.1679	1.1679	1.1679	1.1679	1.1679	1.1679	1.1679	1.1679	1.1679	1.1679	1.1679	1.1679	1.1679	1.1679	1.1679	1.1679	1.1679	1.1679	1.1679	1.0215	1.0215	1.0215	1.0215	1.0215	1.0215	1.0215	0.9997	0.9997	0.9984	0.996	0.996	0.996	0.996	0.996	0.996
Bleue-de-Belgique	2.0189	1.5543	1.5543	1.5543	1.1679	1.1679	1.1679	1.1679	1.1679	1.1679	1.1679	1.1679	1.1679	1.1679	1.1679	1.1679	1.1679	1.1679	1.1679	1.1679	1.1679	1.1679	1.1679	1.1679	1.1679	1.1679	1.1679	1.1679	1.1679	1.1679	1.1679	1.1679	1.1679	1.0215	1.0215	1.0215	1.0215	1.0215	1.0215	1.0215	0.9997	0.9997	0.9984	0.996	0.996	0.996	0.996	0.996	0.996
Ferbleue	2.0189	1.5543	1.5543	1.5543	1.1679	1.1679	1.1679	1.1679	1.1679	1.1679	1.1679	1.1679	1.1679	1.1679	1.1679	1.1679	1.1679	1.1679	1.1679	1.1679	1.1679	1.1679	1.1679	1.1679	1.1679	1.1679	1.1679	1.1679	1.1679	1.1679	1.1679	1.1679	1.1679	1.0215	1.0215	1.0215	1.0215	1.0215	1.0215	1.0215	0.9997	0.9997	0.9984	0.996	0.996	0.996	0.996	0.996	0.996
Monsieur	2.0189	1.5543	1.5543	1.5543	1.1679	1.1679	1.1679	1.1679	1.1679	1.1679	1.1679	1.1679	1.1679	1.1679	1.1679	1.1679	1.1679	1.1679	1.1679	1.1679	1.1679	1.1679	1.1679	1.1679	1.1679	1.1679	1.1679	1.1679	1.1679	1.1679	1.1679	1.1679	1.1679	1.0215	1.0215	1.0215	1.0215	1.0215	1.0215	1.0215	0.9997	0.9997	0.9984	0.996	0.996	0.996	0.996	0.996	0.996
Victoria	2.0189	1.5543	1.5543	1.5543	1.1679	1.1679	1.1679	1.1679	1.1679	1.1679	1.1679	1.1679	1.1679	1.1679	1.1679	1.1679	1.1679	1.1679	1.1679	1.1679	1.1679	1.1679	1.1679	1.1679	1.1679	1.1679	1.1679	1.1679	1.1679	1.1679	1.1679	1.1679	1.1679	1.0215	1.0215	1.0215	1.0215	1.0215	1.0215	1.0215	0.9997	0.9997	0.9984	0.996	0.996	0.996	0.996	0.996	0.996
Monsieur-Violet	2.0189	1.5543	1.5543	1.5543	1.1679	1.1679	1.1679	1.1679	1.1679	1.1679	1.1679	1.1679	1.1679	1.1679	1.1679	1.1679	1.1679	1.1679	1.1679	1.1679	1.1679	1.1679	1.1679	1.1679	1.1679	1.1679	1.1679	1.1679	1.1679	1.1679	1.1679	1.1679	1.1679	1.0215	1.0215	1.0215	1.0215	1.0215	1.0215	1.0215	0.9997	0.9997	0.9984	0.996	0.996	0.996	0.996	0.996	0.996
Reine-Claude-tardive	2.0189	1.5543	1.5543	1.5543	1.1679	1.1679	1.1679	1.1679	1.1679	1.1679	1.1679	1.1679	1.1679	1.1679	1.1679	1.1679	1.1679	1.1679	1.1679	1.1679	1.1679	1.1679	1.1679	1.1679	1.1679	1.1679	1.1679	1.1679	1.1679	1.1679	1.1679	1.1679	1.1679	1.0215	1.0215	1.0215	1.0215	1.0215	1.0215	1.0215	0.9997	0.9997	0.9984	0.996	0.996	0.996	0.996	0.996	0.996
Reine-Claude2	2.0189	1.5543	1.5543	1.5543	1.1679	1.1679	1.1679	1.1679	1.1679	1.1679	1.1679	1.1679	1.1679	1.1679	1.1679	1.1679	1.1679	1.1679	1.1679	1.1679	1.1679	1.1679	1.1679	1.1679	1.1679	1.1679	1.1679	1.1679	1.1679	1.1679	1.1679	1.1679	1.1679	1.0215	1.0215	1.0215	1.0215	1.0215	1.0215	1.0215	0.9997	0.9997	0.9984	0.996	0.996	0.996	0.996	0.996	0.996
Valor	2.0189	1.5543	1.5543	1.5543	1.1679	1.1679	1.1679	1.1679	1.1679	1.1679	1.1679	1.1679	1.1679	1.1679	1.1679	1.1679	1.1679	1.1679	1.1679	1.1679	1.1679	1.1679	1.1679	1.1679	1.1679	1.1679	1.1679	1.1679	1.1679	1.1679	1.1679	1.1679	1.1679	1.0215	1.0215	1.0215	1.0215	1.0215	1.0215	1.0215	0.9997	0.9997	0.9984	0.996	0.996	0.996	0.996	0.996	0.996
Victory.1	2.0189	1.5543	1.5543	1.5543	1.1679	1.1679	1.1679	1.1679	1.1679	1.1679	1.1679	1.1679	1.1679	1.1679	1.1679	1.1679	1.1679	1.1679	1.1679	1.1679	1.1679	1.1679	1.1679	1.1679	1.1679	1.1679	1.1679	1.1679	1.1679	1.1679	1.1679	1.1679	1.1679	1.0215	1.0215	1.0215	1.0215	1.0215	1.0215	1.0215	0.9997	0.9997	0.9984	0.996	0.996	0.996	0.996	0.996	0.996
Victory.2	2.0189	1.5543	1.5543	1.5543	1.1679	1.1679	1.1679	1.1679	1.1679	1.1679	1.1679	1.1679	1.1679	1.1679	1.1679	1.1679	1.1679	1.1679	1.1679	1.1679	1.1679	1.1679	1.1679	1.1679	1.1679	1.1679	1.1679	1.1679	1.1679	1.1679	1.1679	1.1679	1.1679	1.0215	1.0215	1.0215	1.0215	1.0215	1.0215	1.0215	0.9997	0.9997	0.9984	0.996	0.996	0.996	0.996	0.996	0.996
Burton1-UC	2.0189	1.5543	1.5543	1.5543	1.1679	1.1679	1.1679	1.1679	1.1679	1.1679	1.1679	1.1679	1.1679	1.1679	1.1679	1.1679	1.1679	1.1679	1.1679	1.1679	1.1679	1.1679	1.1679	1.1679	1.1679	1.1679	1.1679	1.1679	1.1679	1.1679	1.1679	1.1679	1.1679	1.0215	1.0215	1.0215	1.0215	1.0215	1.0215	1.0215	0.9997	0.9997	0.9984	0.996	0.996	0.996	0.996	0.996	0.996
Burton-INRA	2.0189	1.5543	1.5543	1.5543	1.1679	1.1679	1.1679	1.1679	1.1679	1.1679	1.1679	1.1679	1.1679	1.1679	1.1679	1.1679	1.1679	1.1679	1.1679	1.1679	1.1679	1.1679	1.1679	1.1679	1.1679	1.1679	1.1679	1.1679	1.1679	1.1679	1.1679	1.1679	1.1679	1.0215	1.0215	1.0215	1.0215	1.0215	1.0215	1.0215	0.9997	0.9997	0.9984	0.996	0.996	0.996	0.996	0.996	0.996
Imperiale-California	2.0189	1.5543	1.5543	1.5543	1.1679	1.1679	1.1679	1.1679	1.1679	1.1679	1.1679	1.1679	1.1679	1.1679	1.1679	1.1679	1.1679	1.1679	1.1679	1.1679	1.1679	1.1679	1.1679	1.1679	1.1679	1.1679	1.1679	1.1679	1.1679	1.1679	1.1679	1.1679	1.1679	1.0215	1.0215	1.0215	1.0215	1.0215	1.0215	1.0215	0.9997	0.9997	0.9984	0.996	0.996	0.996	0.996	0.996	0.996
Imperial	2.0189	1.5543	1.5543	1.5543	1.1679	1.1679	1.1679	1.1679	1.1679	1.1679	1.1679	1.1679	1.1679	1.1679	1.1679	1.1679	1.1679	1.1679	1.1679	1.1679	1.1679	1.1679	1.1679	1.1679	1.1679	1.1679	1.1679	1.1679	1.1679	1.1679	1.1679	1.1679	1.1679	1.0215	1.0215	1.0215	1.0215	1.0215	1.0215	1.0215	0.9997	0.9997	0.9984	0.996	0.996	0.996	0.996	0.996	0.996
Imperiale	2.0189	1.5543	1.5543	1.5543	1.1679	1.1679	1.1679	1.1679	1.1679	1.1679	1.1679	1.1679	1.1679	1.1679	1.1679	1.1679	1.1679	1.1679	1.1679	1.1679	1.1679	1.1679	1.1679	1.1679	1.1679	1.1679	1.1679	1.1679	1.1679	1.1679	1.1679	1.1679	1.1679	1.0215	1.0215	1.0215	1.0215	1.0215	1.0215	1.0215	0.9997	0.9997	0.9984	0.996	0.996	0.996	0.996	0.996	0.996
Prune-de-Roi	2.0189	1.5543	1.5543	1.5543	1.1679	1.1679	1.1679	1.1679	1.1679	1.1679	1.1679	1.1679	1.1679	1.1679	1.1679	1.1679	1.1679	1.1679	1.1679	1.1679	1.1679	1.1679	1.1679	1.1679	1.1679	1.1679	1.1679	1.1679	1.1679	1.1679	1.1679	1.1679	1.1679	1.0215	1.0215	1.0215	1.0215	1.0215	1.0215	1.0215	0.9997	0.9997	0.9984	0.996	0.996	0.996	0.996	0.996	0.996
Bonne-de-Brie	2.0189	1.5543	1.5543	1.5543	1.1679	1.1679	1.1679	1.1679	1.1679	1.1679	1.1679	1.1679	1.1679	1.1679	1.1679	1.1679	1.1679	1.1679	1.1679	1.1679	1.1679	1.1679	1.1679	1.1679	1.1679	1.1679	1.1679	1.1679	1.1679	1.1679	1.1679	1.1679	1.1679	1.0215	1.0215	1.0215	1.0215	1.0215	1.0215	1.0215	0.9997	0.9997	0.9984	0.996	0.996	0.996	0.996	0.996	0.996
De-Montfort	2.0189	1.5543	1.5543	1.5543	1.1679	1.1679	1.1679	1.1679	1.1679	1.1679	1.1679	1.1679	1.1679	1.1679	1.1679	1.1679	1.1679	1.1679	1.1679	1.1679	1.1679	1.1679	1.1679	1.1679	1.1679	1.1679	1.1679	1.1679	1.1679	1.1679	1.1679	1.1679	1.1679	1.0215	1.0215	1.0215	1.0215	1.0215	1.0215	1.0215	0.9997	0.9997	0.9984	0.996	0.996	0.996	0.996	0.996	0.996
Reine-Claude-Davion	2.0189	1.5543	1.5543	1.5543	1.1679	1.1679	1.1679	1.1679	1.1679	1.1679	1.1679	1.1679	1.1679	1.1679	1.1679	1.1679	1.1679	1.1679	1.1679	1.1679	1.1679	1.1679	1.1679	1.1679	1.1679	1.1679	1.1679	1.1679	1.1679	1.1679	1.1679	1.1679	1.1679	1.0215	1.0215	1.0215	1.0215	1.0215	1.0215	1.0215	0.9997	0.9997	0.9984	0.996	0.996	0.996	0.996	0.996	0.996
Reine-Claude-diaphane2	2.0189	1.5543	1.5543	1.5543	1.1679	1.1679	1.1679	1.1679	1.1679	1.1679	1.1679	1.1679	1.1679	1.1679	1.1679	1.1679	1.1679	1.1679	1.1679	1.1679	1.1679	1.1679	1.1679	1.1679	1.1679	1.1679	1.1679	1.1679	1.1679	1.1679	1.1679	1.1679	1.1679	1.0215	1.0215	1.0215	1.0215	1.0215	1.0215	1.0215	0.9997	0.9997	0.9984	0.996	0.996	0.996	0.996	0.996	0.996
Early-Orleans	2.0189	1.5543	1.5543	1.5543	1.1679	1.1679	1.1679	1.1679	1.1679	1.1679	1.1679	1.1679	1.1679	1.1679	1.1679	1.1679	1.1679	1.1679	1.1679	1.1679	1.1679	1.1679	1.1679	1.1679	1.1679	1.1679	1.1679	1.1679	1.1679	1.1679	1.1679	1.1679	1.1679	1.0215	1.0215	1.0215	1.0215	1.0215	1.0215	1.0215	0.9997	0.9997	0.9984	0.996	0.996	0.996	0.996	0.996	0.996
Madame-Bonnard	2.0189	1.5543	1.5543	1.5543	1.1679	1.1679	1.1679	1.1679	1.1679	1.1679	1.1679	1.1679	1.1679	1.1679	1.1679	1.1679	1.1679	1.1679	1.1679	1.1679	1.1679	1.1679	1.1679	1.1679	1.1679	1.1679	1.1679	1.1679	1.1679	1.1679	1.1679	1.1679	1.1679	1.0215	1.0215	1.0215	1.0215	1.0215	1.0215	1.0215	0.9997	0.9997	0.9984	0.996	0.996	0.996	0.996	0.996	0.996
Prune-Sainte-Affrique	2.0189	1.5543	1.5543	1.5543	1.1679	1.1679	1.1679	1.1679	1.1679	1.1679	1.1679	1.1679	1.1679	1.1679	1.1679	1.1679	1.1679	1.1679	1.1679	1.1679	1.1679	1.1679	1.1679	1.1679	1.1679	1.1679	1.1679	1.1679	1.1679	1.1679	1.1679	1.1679	1.1679	1.0215	1.0215	1.0215	1.0215	1.0215	1.0215	1.0215	0.9997	0.9997	0.9984	0.996	0.996	0.996	0.996	0.996	0.996
Reine-Claude-Leon-Hisse	2.0189	1.5543	1.5543	1.5543	1.1679	1.1679	1.1679	1.1679	1.1679	1.1679	1.1679	1.1679	1.1679	1.1679	1.1679	1.1679	1.1679	1.1679	1.1679	1.1679	1.1679	1.1679	1.1679	1.1679	1.1679	1.1679	1.1679	1.1679	1.1679	1.1679	1.1679	1.1679	1.1679	1.0215	1.0215	1.0215	1.0215	1.0215	1.0215	1.0215	0.9997	0.9997	0.9984	0.996	0.996	0.996	0.996	0.996	0.996
De-Bas-en-Basset-violette	2.0189	1.5543	1.5543	1.5543	1.1679	1.1679	1.1679	1.1679	1.1679	1.1679	1.1679	1.1679	1.1679	1.1679	1.1679	1.1679	1.1679	1.1679	1.1679	1.1679	1.1679	1.1679	1.1679	1.1679	1.1679	1.1679	1.1679	1.1679	1.1679	1.1679	1.1679	1.1679	1.1679	1.0215	1.0215	1.0215	1.0215	1.0215	1.0215	1.0215	0.9997	0.9997	0.9984	0.996	0.996	0.996	0.996	0.996	0.996
Reine-Claude-hative	2.0189	1.5543	1.5543	1.5543	1.1679	1.1679	1.1679	1.1679	1.1679	1.1679	1.1679	1.1679	1.1679	1.1679	1.1679	1.1679	1.1679	1.1679	1.1679	1.1679	1.1679	1.1679	1.1679	1.1679	1.1679	1.1679	1.1679	1.1679	1.1679	1.1679	1.1679	1.1679	1.1679	1.0215	1.0215	1.0215	1.0215	1.0215	1.0215	1.0215	0.9997	0.9997	0.9984	0.996	0.996	0.996	0.996	0.996	0.996
Prune-de-Garaou	2.0189	1.5543	1.5543	1.5543	1.1679	1.1679	1.1679	1.1679	1.1679	1.1679	1.1679	1.1679	1.1679	1.1679	1.1679	1.1679	1.1679	1.1679	1.1679	1.1679	1.1679	1.1679	1.1679	1.1679	1.1679	1.1679	1.1679	1.1679	1.1679	1.1679	1.1679	1.1679	1.1679	1.0215	1.0215	1.0215	1.0215	1.0215	1.0215	1.0215	0.9997	0.9997	0.9984	0.996	0.996	0.996	0.996	0.996	0.996
Berudge	2.0189	1.5543	1.5543	1.5543	1.1679	1.1679	1.1679	1.1679	1.1679	1.1679	1.1679	1.1679	1.1679	1.1679	1.1679	1.1679	1.1679	1.1679	1.1679	1.1679	1.1679	1.1679	1.1679	1.1679	1.1679	1.1679	1.1679	1.1679	1.1679	1.1679	1.1679	1.1679	1.1679	1.0215	1.0215	1.0215	1.0215	1.0215	1.0215	1.0215	0.9997	0.9997	0.9984	0.996	0.996	0.996	0.996	0.996	0.996
Reine-Claude-de-Moissac	2.0189	1.5543	1.5543	1.5543	1.1679	1.1679	1.1679	1.1679	1.1679	1.1679	1.1679	1.1679	1.1679	1.1679	1.1679	1.1679	1.1679	1.1679	1.1679	1.1679	1.1679	1.1679	1.1679	1.1679	1.1679	1.1679	1.1679	1.1679	1.1679	1.1679	1.1679	1.1679	1.1679	1.0215	1.0215	1.0215	1.0215	1.0215	1.0215	1.0215	0.9997	0.9997	0.9984	0.996	0.996	0.996	0.996	0.996	0.996
Zoete-Zelk	2.0189	1.5543	1.5543	1.5543	1.1679	1.1679	1.1679	1.1679	1.1679	1.1679	1.1679	1.1679	1.1679	1.1679	1.1679	1.1679	1.1679	1.1679	1.1679	1.1679	1.1679	1.1679	1.1679	1.1679	1.1679	1.1679	1.1679	1.1679	1.1679	1.1679	1.1679	1.1679	1.1679	1.0215	1.0215	1.0215	1.0215	1.0215	1.0215	1.0215	0.9997	0.9997	0.9984	0.996	0.996	0.996	0.996	0.996	0.996
Sannois	2.0189	1.5543	1.5543	1.5543	1.1679	1.1679	1.1679	1.1679	1.1679	1.1679	1.1679	1.1679	1.1679	1.1679	1.1679	1.1679	1.1679	1.1679	1.1679	1.1679	1.1679	1.1679	1.1679	1.1679	1.1679	1.1679	1.1679	1.1679	1.1679	1.1679	1.1679	1.1679	1.1679	1.0215	1.0215	1.0215	1.0215	1.0215	1.0215	1.0215	0.9997	0.9997	0.9984	0.996	0.996	0.996	0.996	0.996	0.996
Reine-Claude-violette-tardive	2.0189	1.5543	1.5543	1.5543	1.1679	1.1679	1.1679	1.1679	1.1679	1.1679	1.1679	1.1679	1.1679	1.1679	1.1679	1.1679	1.1679	1.1679	1.1679	1.1679	1.1679	1.1679	1.1679	1.1679	1.1679	1.1679	1.1679	1.1679	1.1679	1.1679	1.1679	1.1679	1.1679	1.0215	1.0215	1.0215	1.0215	1.0215	1.0215	1.0215	0.9997	0.9997	0.9984	0.996	0.996	0.996	0.996	0.996	0.996
Prune-rouge	2.0189	1.5543	1.5543	1.5543	1.1679	1.1679	1.1679	1.1679	1.1679	1.1679	1.1679	1.1679	1.1679	1.1679	1.1679	1.1679	1.1679	1.1679	1.1679	1.1679	1.1679	1.1679	1.1679	1.1679	1.1679	1.1679	1.1679	1.1679	1.1679	1.1679	1.1679	1.1679	1.1679	1.0215	1.0215	1.0215	1.0215	1.0215	1.0215	1.0215	0.9997	0.9997	0.9984	0.996	0.996	0.996	0.996	0.996	0.996
Reine-Claude-violette	2.0189	1.5543	1.5543	1.5543	1.1679	1.1679	1.1679	1.1679	1.1679	1.1679	1.1679	1.1679	1.1679	1.1679	1.1679	1.1679	1.1679	1.1679	1.1679	1.1679	1.1679	1.1679	1.1679	1.1679	1.1679	1.1679	1.1679	1.1679	1.1679	1.1679	1.1679	1.1679	1.1679	1.0215	1.0215	1.0215	1.0215	1.0215	1.0215	1.0215	0.9997	0.9997	0.9984	0.996	0.996	0.996	0.996	0.996	0.996
dEnte-Blanche-INRA	2.0189	1.5543	1.5543	1.5543	1.1679	1.1679	1.1679	1.1679	1.1679	1.1679	1.1679	1.1679	1.1679	1.1679	1.1679	1.1679	1.1679	1.1679	1.1679	1.1679	1.1679	1.1679	1.1679	1.1679	1.1679	1.1679	1.1679	1.1679	1.1679	1.1679	1.1679	1.1679	1.1679	1.0215	1.0215	1.0215	1.0215	1.0215	1.0215	1.0215	0.9997	0.9997	0.9984	0.996	0.996	0.996	0.996	0.996	0.996
Double-Robe	2.0189	1.5543	1.5543	1.5543	1.1679	1.1679	1.1679	1.1679	1.1679	1.1679	1.1679	1.1679	1.1679	1.1679	1.1679	1.1679	1.1679	1.1679	1.1679	1.1679	1.1679	1.1679	1.1679	1.1679	1.1679	1.1679	1.1679	1.1679	1.1679	1.1679	1.1679	1.1679	1.1679	1.0215	1.0215	1.0215	1.0215	1.0215	1.0215	1.0215	0.9997	0.9997	0.9984	0.996	0.996	0.996	0.996	0.996	0.996
dEnte-Double-INRA	2.0189	1.5543	1.5543	1.5543	1.1679	1.1679	1.1679	1.1679	1.1679	1.1679	1.1679	1.1679	1.1679	1.1679	1.1679	1.1679	1.1679	1.1679	1.1679	1.1679	1.1679	1.1679	1.1679	1.1679	1.1679	1.1679	1.1679	1.1679	1.1679	1.1679	1.1679	1.1679	1.1679	1.0215	1.0215	1.0215	1.0215	1.0215	1.0215	1.0215	0.9997	0.9997	0.9984	0.996	0.996	0.996	0.996	0.996	0.996
Reine-Claude-Diaphane1	2.0189	1.5543	1.5543	1.5543	1.1679	1.1679	1.1679	1.1679	1.1679	1.1679	1.1679	1.1679	1.1679	1.1679	1.1679	1.1679	1.1679	1.1679	1.1679	1.1679	1.1679	1.1679	1.1679	1.1679	1.1679	1.1679	1.1679	1.1679	1.1679	1.1679	1.1679	1.1679	1.1679	1.0215	1.0215	1.0215	1.0215	1.0215	1.0215	1.0215	0.9997	0.9997	0.9984	0.996	0.996	0.996	0.996	0.996	0.996
Reine-Claude-Gabriel-Combes	2.0189	1.5543	1.5543	1.5543	1.1679	1.1679	1.1679	1.1679	1.1679	1.1679	1.1679	1.1679	1.1679	1.1679	1.1679	1.1679	1.1679	1.1679	1.1679	1.1679	1.1679	1.1679	1.1679	1.1679	1.1679	1.1679	1.1679	1.1679	1.1679	1.1679	1.1679	1.1679	1.1679	1.0215	1.0215	1.0215	1.0215	1.0215	1.0215	1.0215	0.9997	0.9997	0.9984	0.996	0.996	0.996	0.996	0.996	0.996
Reine-Claude-INFEL1330.2	2.0189	1.5543	1.5543	1.5543	1.1679	1.1679	1.1679	1.1679	1.1679	1.1679	1.1679	1.1679	1.1679	1.1679	1.1679	1.1679	1.1679	1.1679	1.1679	1.1679	1.1679	1.1679	1.1679	1.1679	1.1679	1.1679	1.1679	1.1679	1.1679	1.1679	1.1679	1.1679	1.1679	1.0215	1.0215	1.0215	1.0215	1.0215	1.0215	1.0215	0.9997	0.9997	0.9984	0.996	0.996	0.996	0.996	0.996	0.996
Reine-Claude-Eugladine	2.0189	1.5543	1.5543	1.5543	1.1679	1.1679	1.1679	1.1679	1.1679	1.1679	1.1679	1.1679	1.1679	1.1679	1.1679	1.1679	1.1679	1.1679	1.1679	1.1679	1.1679	1.1679	1.1679	1.1679	1.1679	1.1679	1.1679	1.1679	1.1679	1.1679	1.1679	1.1679	1.1679	1.0215	1.0215	1.0215	1.0215	1.0215	1.0215	1.0215	0.9997	0.9997	0.9984	0.996	0.996	0.996	0.996	0.996	0.996
Reine-Claude-verte-ou-doree.2	2.0189	1.5543	1.5543	1.5543	1.1679	1.1679	1.1679	1.1679	1.1679	1.1679	1.1679	1.1679	1.1679	1.1679	1.1679	1.1679	1.1679	1.1679	1.1679	1.1679	1.1679	1.1679	1.1679	1.1679	1.1679	1.1679	1.1679	1.1679	1.1679	1.1679	1.1679	1.1679	1.1679	1.0215	1.0215	1.0215	1.0215	1.0215	1.0215	1.0215	0.9997	0.9997	0.9984	0.996	0.996	0.996	0.996	0.996	0.996
Reine-des-vergers	2.0189	1.5543	1.5543	1.5543	1.1679	1.1679	1.1679	1.1679	1.1679	1.1679	1.1679	1.1679	1.1679	1.1679	1.1679	1.1679	1.1679	1.1679	1.1679	1.1679	1.1679	1.1679	1.1679	1.1679	1.1679	1.1679	1.1679	1.1679	1.1679	1.1679	1.1679	1.1679	1.1679	1.0215	1.0215	1.0215	1.0215	1.0215	1.0215	1.0215	0.9997	0.9997	0.9984	0.996	0.996	0.996	0.996	0.996	0.996
Reine-Claude-CanenacN2	2.0189	1.5543	1.5543	1.5543	1.1679	1.1679	1.1679	1.1679	1.1679	1.1679	1.1679	1.1679	1.1679	1.1679	1.1679	1.1679	1.1679	1.1679	1.1679	1.1679	1.1679	1.1679	1.1679	1.1679	1.1679	1.1679	1.1679	1.1679	1.1679	1.1679	1.1679	1.1679	1.1679	1.0215	1.0215	1.0215	1.0215	1.0215	1.0215	1.0215	0.9997	0.9997	0.9984	0.996	0.996	0.996	0.996	0.996	0.996
Reine-ClaudeINFEL1380	2.0189	1.5543	1.5543	1.5543	1.1679	1.1679	1.1679	1.1679	1.1679	1.1679	1.1679	1.1679	1.1679	1.1679	1.1679	1.1679	1.1679	1.1679	1.1679	1.1679	1.1679	1.1679	1.1679	1.1679	1.1679	1.1679	1.1679	1.1679	1.1679	1.1679	1.1679	1.1679	1.1679	1.0215	1.0215	1.0215	1.0215	1.0215	1.0215	1.0215	0.9997	0.9997	0.9984	0.996	0.996	0.996	0.996	0.996	0.996
Reine-Claude-n8-PT	2.0189	1.5543	1.5543	1.5543	1.1679	1.1679	1.1679	1.1679	1.1679	1.1679	1.1679	1.1679	1.1679	1.1679	1.1679	1.1679	1.1679	1.1679	1.1679	1.1679	1.1679	1.1679	1.1679	1.1679	1.1679	1.1679	1.1679	1.1679	1.1679	1.1679	1.1679	1.1679	1.1679	1.0215	1.0215	1.0215	1.0215	1.0215	1.0215	1.0215	0.9997	0.9997	0.9984	0.996	0.996	0.996	0.996	0.996	0.996
Reine-Claude-vraie.2	2.0189	1.5543	1.5543	1.5543	1.1679	1.1679	1.1679	1.1679	1.1679	1.1679	1.1679	1.1679	1.1679	1.1679	1.1679	1.1679	1.1679	1.1679	1.1679	1.1679	1.1679	1.1679	1.1679	1.1679	1.1679	1.1679	1.1679	1.1679	1.1679	1.1679	1.1679	1.1679	1.1679	1.0215	1.0215	1.0215	1.0215	1.0215	1.0215	1.0215	0.9997	0.9997	0.9984	0.996	0.996	0.996	0.996	0.996	0.996
Reine-Claude-vraie.1	2.0189	1.5543	1.5543	1.5543	1.1679	1.1679	1.1679	1.1679	1.1679	1.1679	1.1679	1.1679	1.1679	1.1679	1.1679	1.1679	1.1679	1.1679	1.1679	1.1679	1.1679	1.1679	1.1679	1.1679	1.1679	1.1679	1.1679	1.1679	1.1679	1.1679	1.1679	1.1679	1.1679	1.0215	1.0215	1.0215	1.0215	1.0215	1.0215	1.0215	0.9997	0.9997	0.9984	0.996	0.996	0.996	0.996	0.996	0.996
Reine-Claude-n10-PT	2.0189	1.5543	1.5543	1.5543	1.1679	1.1679	1.1679	1.1679	1.1679	1.1679	1.1679	1.1679	1.1679	1.1679	1.1679	1.1679	1.1679	1.1679	1.1679	1.1679	1.1679	1.1679	1.1679	1.1679	1.1679	1.1679	1.1679	1.1679	1.1679	1.1679	1.1679	1.1679	1.1679	1.0215	1.0215	1.0215	1.0215	1.0215	1.0215	1.0215	0.9997	0.9997	0.9984	0.996	0.996	0.996	0.996	0.996	0.996
Reine-Claude-tardive-de-Montpezat	2.0189	1.5543	1.5543	1.5543	1.1679	1.1679	1.1679	1.1679	1.1679	1.1679	1.1679	1.1679	1.1679	1.1679	1.1679	1.1679	1.1679	1.1679	1.1679	1.1679	1.1679	1.1679	1.1679	1.1679	1.1679	1.1679	1.1679	1.1679	1.1679	1.1679	1.1679	1.1679	1.1679	1.0215	1.0215	1.0215	1.0215	1.0215	1.0215	1.0215	0.9997	0.9997	0.9984	0.996	0.996	0.996	0.996	0.996	0.996
Reine-Claude-INFEL1119	2.0189	1.5543	1.5543	1.5543	1.1679	1.1679	1.1679	1.1679	1.1679	1.1679	1.1679	1.1679	1.1679	1.1679	1.1679	1.1679	1.1679	1.1679	1.1679	1.1679	1.1679	1.1679	1.1679	1.1679	1.1679	1.1679	1.1679	1.1679	1.1679	1.1679	1.1679	1.1679	1.1679	1.0215	1.0215	1.0215	1.0215	1.0215	1.0215	1.0215	0.9997	0.9997	0.9984	0.996	0.996	0.996	0.996	0.996	0.996
Reine-Claude-verte-ou-doree.1	2.0189	1.5543	1.5543	1.5543	1.1679	1.1679	1.1679	1.1679	1.1679	1.1679	1.1679	1.1679	1.1679	1.1679	1.1679	1.1679	1.1679	1.1679	1.1679	1.1679	1.1679	1.1679	1.1679	1.1679	1.1679	1.1679	1.1679	1.1679	1.1679	1.1679	1.1679	1.1679	1.1679	1.0215	1.0215	1.0215	1.0215	1.0215	1.0215	1.0215	0.9997	0.9997	0.9984	0.996	0.996	0.996	0.996	0.996	0.996
Reine-Claude-Tardive-de-Chambourcy2	2.0189	1.5543	1.5543	1.5543	1.1679	1.1679	1.1679	1.1679	1.1679	1.1679	1.1679	1.1679	1.1679	1.1679	1.1679	1.1679	1.1679	1.1679	1.1679	1.1679	1.1679	1.1679	1.1679	1.1679	1.1679	1.1679	1.1679	1.1679	1.1679	1.1679	1.1679	1.1679	1.1679	1.0215	1.0215	1.0215	1.0215	1.0215	1.0215	1.0215	0.9997	0.9997	0.9984	0.996	0.996	0.996	0.996	0.996	0.996
Reine-Claude-doree	2.0189	1.5543	1.5543	1.5543	1.1679	1.1679	1.1679	1.1679	1.1679	1.1679	1.1679	1.1679	1.1679	1.1679	1.1679	1.1679	1.1679	1.1679	1.1679	1.1679	1.1679	1.1679	1.1679	1.1679	1.1679	1.1679	1.1679	1.1679	1.1679	1.1679	1.1679	1.1679	1.1679	1.0215	1.0215	1.0215	1.0215	1.0215	1.0215	1.0215	0.9997	0.9997	0.9984	0.996	0.996	0.996	0.996	0.996	0.996
Reine-Claude-tardive-de-Chambourcy1	2.0189	1.5543	1.5543	1.5543	1.1679	1.1679	1.1679	1.1679	1.1679	1.1679	1.1679	1.1679	1.1679	1.1679	1.1679	1.1679	1.1679	1.1679	1.1679	1.1679	1.1679	1.1679	1.1679	1.1679	1.1679	1.1679	1.1679	1.1679	1.1679	1.1679	1.1679	1.1679	1.1679	1.0215	1.0215	1.0215	1.0215	1.0215	1.0215	1.0215	0.9997	0.9997	0.9984	0.996	0.996	0.996	0.996	0.996	0.996
Reine-Claude-INFEL1330.1	2.0189	1.5543	1.5543	1.5543	1.1679	1.1679	1.1679	1.1679	1.1679	1.1679	1.1679	1.1679	1.1679	1.1679	1.1679	1.1679	1.1679	1.1679	1.1679	1.1679	1.1679	1.1679	1.1679	1.1679	1.1679	1.1679	1.1679	1.1679	1.1679	1.1679	1.1679	1.1679	1.1679	1.0215	1.0215	1.0215	1.0215	1.0215	1.0215	1.0215	0.9997	0.9997	0.9984	0.996	0.996	0.996	0.996	0.996	0.996
Reine-Claude1	2.0189	1.5543	1.5543	1.5543	1.1679	1.1679	1.1679	1.1679	1.1679	1.1679	1.1679	1.1679	1.1679	1.1679	1.1679	1.1679	1.1679	1.1679	1.1679	1.1679	1.1679	1.1679	1.1679	1.1679	1.1679	1.1679	1.1679	1.1679	1.1679	1.1679	1.1679	1.1679	1.1679	1.0215	1.0215	1.0215	1.0215	1.0215	1.0215	1.0215	0.9997	0.9997	0.9984	0.996	0.996	0.996	0.996	0.996	0.996
Saint-Antonin	2.0189	1.5543	1.5543	1.5543	1.1679	1.1679	1.1679	1.1679	1.1679	1.1679	1.1679	1.1679	1.1679	1.1679	1.1679	1.1679	1.1679	1.1679	1.1679	1.1679	1.1679	1.1679	1.1679	1.1679	1.1679	1.1679	1.1679	1.1679	1.1679	1.1679	1.1679	1.1679	1.1679	1.0215	1.0215	1.0215	1.0215	1.0215	1.0215	1.0215	0.9997	0.9997	0.9984	0.996	0.996	0.996	0.996	0.996	0.996
Campenca	2.0189	1.5543	1.5543	1.5543	1.1679	1.1679	1.1679	1.1679	1.1679	1.1679	1.1679	1.1679	1.1679	1.1679	1.1679	1.1679	1.1679	1.1679	1.1679	1.1679	1.1679	1.1679	1.1679	1.1679	1.1679	1.1679	1.1679	1.1679	1.1679	1.1679	1.1679	1.1679	1.1679	1.0215	1.0215	1.0215	1.0215	1.0215	1.0215	1.0215	0.9997	0.9997	0.9984	0.996	0.996	0.996	0.996	0.996	0.996
Datil	2.0189	1.5543	1.5543	1.5543	1.1679	1.1679	1.1679	1.1679	1.1679	1.1679	1.1679	1.1679	1.1679	1.1679	1.1679	1.1679	1.1679	1.1679	1.1679	1.1679	1.1679	1.1679	1.1679	1.1679	1.1679	1.1679	1.1679	1.1679	1.1679	1.1679	1.1679	1.1679	1.1679	1.0215	1.0215	1.0215	1.0215	1.0215	1.0215	1.0215	0.9997	0.9997	0.9984	0.996	0.996	0.996	0.996	0.996	0.996
Ostenca-blanca	2.0189	1.5543	1.5543	1.5543	1.1679	1.1679	1.1679	1.1679	1.1679	1.1679	1.1679	1.1679	1.1679	1.1679	1.1679	1.1679	1.1679	1.1679	1.1679	1.1679	1.1679	1.1679	1.1679	1.1679	1.1679	1.1679	1.1679	1.1679	1.1679	1.1679	1.1679	1.1679	1.1679	1.0215	1.0215	1.0215	1.0215	1.0215	1.0215	1.0215	0.9997	0.9997	0.9984	0.996	0.996	0.996	0.996	0.996	0.996
Thames-cross	2.0189	1.5543	1.5543	1.5543	1.1679	1.1679	1.1679	1.1679	1.1679	1.1679	1.1679	1.1679	1.1679	1.1679	1.1679	1.1679	1.1679	1.1679	1.1679	1.1679	1.1679	1.1679	1.1679	1.1679	1.1679	1.1679	1.1679	1.1679	1.1679	1.1679	1.1679	1.1679	1.1679	1.0215	1.0215	1.0215	1.0215	1.0215	1.0215	1.0215	0.9997	0.9997	0.9984	0.996	0.996	0.996	0.996	0.996	0.996
Coes-violette	2.0189	1.5543	1.5543	1.5543	1.1679	1.1679	1.1679	1.1679	1.1679	1.1679	1.1679	1.1679	1.1679	1.1679	1.1679	1.1679	1.1679	1.1679	1.1679	1.1679	1.1679	1.1679	1.1679	1.1679	1.1679	1.1679	1.1679	1.1679	1.1679	1.1679	1.1679	1.1679	1.1679	1.0215	1.0215	1.0215	1.0215	1.0215	1.0215	1.0215	0.9997	0.9997	0.9984	0.996	0.996	0.996	0.996	0.996	0.996
De-Bas-en-Basset-blanche	2.0189	1.5543	1.5543	1.5543	1.1679	1.1679	1.1679	1.1679	1.1679	1.1679	1.1679	1.1679	1.1679	1.1679	1.1679	1.1679	1.1679	1.1679	1.1679	1.1679	1.1679	1.1679	1.1679	1.1679	1.1679	1.1679	1.1679	1.1679	1.1679	1.1679	1.1679	1.1679	1.1679	1.0215	1.0215	1.0215	1.0215	1.0215	1.0215	1.0215	0.9997	0.9997	0.9984	0.996	0.996	0.996	0.996	0.996	0.996
Pot-de-Chure	2.0189	1.5543	1.5543	1.5543	1.1679	1.1679	1.1679	1.1679	1.1679	1.1679	1.1679	1.1679	1.1679	1.1679	1.1679	1.1679	1.1679	1.1679	1.1679	1.1679	1.1679	1.1679	1.1679	1.1679	1.1679	1.1679	1.1679	1.1679	1.1679	1.1679	1.1679	1.1679	1.1679	1.0215	1.0215	1.0215	1.0215	1.0215	1.0215	1.0215	0.9997	0.9997	0.9984	0.996	0.996	0.996	0.996	0.996	0.996
Gunar-Jubileum	2.0189	1.5543	1.5543	1.5543	1.1679	1.1679	1.1679	1.1679	1.1679	1.1679	1.1679	1.1679	1.1679	1.1679	1.1679	1.1679	1.1679	1.1679	1.1679	1.1679	1.1679	1.1679	1.1679	1.1679	1.1679	1.1679	1.1679	1.1679	1.1679	1.1679	1.1679	1.1679	1.1679	1.0215	1.0215	1.0215	1.0215	1.0215	1.0215	1.0215	0.9997	0.9997	0.9984	0.996	0.996	0.996	0.996	0.996	0.996
Imperiale-Murat	2.0189	1.5543	1.5543	1.5543	1.1679	1.1679	1.1679	1.1679	1.1679	1.1679	1.1679	1.1679	1.1679	1.1679	1.1679	1.1679	1.1679	1.1679	1.1679	1.1679	1.1679	1.1679	1.1679	1.1679	1.1679	1.1679	1.1679	1.1679	1.1679	1.1679	1.1679	1.1679	1.1679	1.0215	1.0215	1.0215	1.0215	1.0215	1.0215	1.0215	0.9997	0.9997	0.9984	0.996	0.996	0.996	0.996	0.996	0.996
Quetsche-du-Carmel	2.0189	1.5543	1.5543	1.5543	1.1679	1.1679	1.1679	1.1679	1.1679	1.1679	1.1679	1.1679	1.1679	1.1679	1.1679	1.1679	1.1679	1.1679	1.1679	1.1679	1.1679	1.1679	1.1679	1.1679	1.1679	1.1679	1.1679	1.1679	1.1679	1.1679	1.1679	1.1679	1.1679	1.0215	1.0215	1.0215	1.0215	1.0215	1.0215	1.0215	0.9997	0.9997	0.9984	0.996	0.996	0.996	0.996	0.996	0.996
Castelon-WV	2.0189	1.5543	1.5543	1.5543	1.1679	1.1679	1.1679	1.1679	1.1679	1.1679	1.1679	1.1679	1.1679	1.1679	1.1679	1.1679	1.1679	1.1679	1.1679	1.1679	1.1679	1.1679	1.1679	1.1679	1.1679	1.1679	1.1679	1.1679	1.1679	1.1679	1.1679	1.1679	1.1679	1.0215	1.0215	1.0215	1.0215	1.0215	1.0215	1.0215	0.9997	0.9997	0.9984	0.996	0.996	0.996	0.996	0.996	0.996
BlueByrd-WV	2.0189	1.5543	1.5543	1.5543	1.1679	1.1679	1.1679	1.1679	1.1679	1.1679	1.1679	1.1679	1.1679	1.1679	1.1679	1.1679	1.1679	1.1679	1.1679	1.1679	1.1679	1.1679	1.1679	1.1679	1.1679	1.1679	1.1679	1.1679	1.1679	1.1679	1.1679	1.1679	1.1679	1.0215	1.0215	1.0215	1.0215	1.0215	1.0215	1.0215	0.9997	0.9997	0.9984	0.996	0.996	0.996	0.996	0.996	0.996
FT-34-WV	2.0189	1.5543	1.5543	1.5543	1.1679	1.1679	1.1679	1.1679	1.1679	1.1679	1.1679	1.1679	1.1679	1.1679	1.1679	1.1679	1.1679	1.1679	1.1679	1.1679	1.1679	1.1679	1.1679	1.1679	1.1679	1.1679	1.1679	1.1679	1.1679	1.1679	1.1679	1.1679	1.1679	1.0215	1.0215	1.0215	1.0215	1.0215	1.0215	1.0215	0.9997	0.9997	0.9984	0.996	0.996	0.996	0.996	0.996	0.996
Jojo	2.0189	1.5543	1.5543	1.5543	1.1679	1.1679	1.1679	1.1679	1.1679	1.1679	1.1679	1.1679	1.1679	1.1679	1.1679	1.1679	1.1679	1.1679	1.1679	1.1679	1.1679	1.1679	1.1679	1.1679	1.1679	1.1679	1.1679	1.1679	1.1679	1.1679	1.1679	1.1679	1.1679	1.0215	1.0215	1.0215	1.0215	1.0215	1.0215	1.0215	0.9997	0.9997	0.9984	0.996	0.996	0.996	0.996	0.996	0.996
Amarouge	2.0189	1.5543	1.5543	1.5543	1.1679	1.1679	1.1679	1.1679	1.1679	1.1679	1.1679	1.1679	1.1679	1.1679	1.1679	1.1679	1.1679	1.1679	1.1679	1.1679	1.1679	1.1679	1.1679	1.1679	1.1679	1.1679	1.1679	1.1679	1.1679	1.1679	1.1679	1.1679	1.1679	1.0215	1.0215	1.0215	1.0215	1.0215	1.0215	1.0215	0.9997	0.9997	0.9984	0.996	0.996	0.996	0.996	0.996	0.996
Prune-de-Meschers	2.0189	1.5543	1.5543	1.5543	1.1679	1.1679	1.1679	1.1679	1.1679	1.1679	1.1679	1.1679	1.1679	1.1679	1.1679	1.1679	1.1679	1.1679	1.1679	1.1679	1.1679	1.1679	1.1679	1.1679	1.1679	1.1679	1.1679	1.1679	1.1679	1.1679	1.1679	1.1679	1.1679	1.0215	1.0215	1.0215	1.0215	1.0215	1.0215	1.0215	0.9997	0.9997	0.9984	0.996	0.996	0.996	0.996	0.996	0.996
Sainte-Catherine	2.0189	1.5543	1.5543	1.5543	1.1679	1.1679	1.1679	1.1679	1.1679	1.1679	1.1679	1.1679	1.1679	1.1679	1.1679	1.1679	1.1679	1.1679	1.1679	1.1679	1.1679	1.1679	1.1679	1.1679	1.1679	1.1679	1.1679	1.1679	1.1679	1.1679	1.1679	1.1679	1.1679	1.0215	1.0215	1.0215	1.0215	1.0215	1.0215	1.0215	0.9997	0.9997	0.9984	0.996	0.996	0.996	0.996	0.996	0.996
Prune-Sainte-Catherine	2.0189	1.5543	1.5543	1.5543	1.1679	1.1679	1.1679	1.1679	1.1679	1.1679	1.1679	1.1679	1.1679	1.1679	1.1679	1.1679	1.1679	1.1679	1.1679	1.1679	1.1679	1.1679	1.1679	1.1679	1.1679	1.1679	1.1679	1.1679	1.1679	1.1679	1.1679	1.1679	1.1679	1.0215	1.0215	1.0215	1.0215	1.0215	1.0215	1.0215	0.9997	0.9997	0.9984	0.996	0.996	0.996	0.996	0.996	0.996
Prune-de-Septembre	2.0189	1.5543	1.5543	1.5543	1.1679	1.1679	1.1679	1.1679	1.1679	1.1679	1.1679	1.1679	1.1679	1.1679	1.1679	1.1679	1.1679	1.1679	1.1679	1.1679	1.1679	1.1679	1.1679	1.1679	1.1679	1.1679	1.1679	1.1679	1.1679	1.1679	1.1679	1.1679	1.1679	1.0215	1.0215	1.0215	1.0215	1.0215	1.0215	1.0215	0.9997	0.9997	0.9984	0.996	0.996	0.996	0.996	0.996	0.996
Marcelle-Chasset	2.0189	1.5543	1.5543	1.5543	1.1679	1.1679	1.1679	1.1679	1.1679	1.1679	1.1679	1.1679	1.1679	1.1679	1.1679	1.1679	1.1679	1.1679	1.1679	1.1679	1.1679	1.1679	1.1679	1.1679	1.1679	1.1679	1.1679	1.1679	1.1679	1.1679	1.1679	1.1679	1.1679	1.0215	1.0215	1.0215	1.0215	1.0215	1.0215	1.0215	0.9997	0.9997	0.9984	0.996	0.996	0.996	0.996	0.996	0.996
G16N-19	2.0189	1.5543	1.5543	1.5543	1.1679	1.1679	1.1679	1.1679	1.1679	1.1679	1.1679	1.1679	1.1679	1.1679	1.1679	1.1679	1.1679	1.1679	1.1679	1.1679	1.1679	1.1679	1.1679	1.1679	1.1679	1.1679	1.1679	1.1679	1.1679	1.1679	1.1679	1.1679	1.1679	1.0215	1.0215	1.0215	1.0215	1.0215	1.0215	1.0215	0.9997	0.9997	0.9984	0.996	0.996	0.996	0.996	0.996	0.996
Hybride-INRA2	2.0189	1.5543	1.5543	1.5543	1.1679	1.1679	1.1679	1.1679	1.1679	1.1679	1.1679	1.1679	1.1679	1.1679	1.1679	1.1679	1.1679	1.1679	1.1679	1.1679	1.1679	1.1679	1.1679	1.1679	1.1679	1.1679	1.1679	1.1679	1.1679	1.1679	1.1679	1.1679	1.1679	1.0215	1.0215	1.0215	1.0215	1.0215	1.0215	1.0215	0.9997	0.9997	0.9984	0.996	0.996	0.996	0.996	0.996	0.996
Primacotes-CA	2.0189	1.5543	1.5543	1.5543	1.1679	1.1679	1.1679	1.1679	1.1679	1.1679	1.1679	1.1679	1.1679	1.1679	1.1679	1.1679	1.1679	1.1679	1.1679	1.1679	1.1679	1.1679	1.1679	1.1679	1.1679	1.1679	1.1679	1.1679	1.1679	1.1679	1.1679	1.1679	1.1679	1.0215	1.0215	1.0215	1.0215	1.0215	1.0215	1.0215	0.9997	0.9997	0.9984	0.996	0.996	0.996	0.996	0.996	0.996
Primacotes-INRA	2.0189	1.5543	1.5543	1.5543	1.1679	1.1679	1.1679	1.1679	1.1679	1.1679	1.1679	1.1679	1.1679	1.1679	1.1679	1.1679	1.1679	1.1679	1.1679	1.1679	1.1679	1.1679	1.1679	1.1679	1.1679	1.1679	1.1679	1.1679	1.1679	1.1679	1.1679	1.1679	1.1679	1.0215	1.0215	1.0215	1.0215	1.0215	1.0215	1.0215	0.9997	0.9997	0.9984	0.996	0.996	0.996	0.996	0.996	0.996
Sans-Noyau-CA	2.0189	1.5543	1.5543	1.5543	1.1679	1.1679	1.1679	1.1679	1.1679	1.1679	1.1679	1.1679	1.1679	1.1679	1.1679	1.1679	1.1679	1.1679	1.1679	1.1679	1.1679	1.1679	1.1679	1.1679	1.1679	1.1679	1.1679	1.1679	1.1679	1.1679	1.1679	1.1679	1.1679	1.0215	1.0215	1.0215	1.0215	1.0215	1.0215	1.0215	0.9997	0.9997	0.9984	0.996	0.996	0.996	0.996	0.996	0.996
IFS16	2.0189	1.5543	1.5543	1.5543	1.1679	1.1679	1.1679	1.1679	1.1679	1.1679	1.1679	1.1679	1.1679	1.1679	1.1679	1.1679	1.1679	1.1679	1.1679	1.1679	1.1679	1.1679	1.1679	1.1679	1.1679	1.1679	1.1679	1.1679	1.1679	1.1679	1.1679	1.1679	1.1679	1.0215	1.0215	1.0215	1.0215	1.0215	1.0215	1.0215	0.9997	0.9997	0.9984	0.996	0.996	0.996	0.996	0.996	0.996
Pitless-plum-UC-WV	2.0189	1.5543	1.5543	1.5543	1.1679	1.1679	1.1679	1.1679	1.1679	1.1679	1.1679	1.1679	1.1679	1.1679	1.1679	1.1679	1.1679	1.1679	1.1679	1.1679	1.1679	1.1679	1.1679	1.1679	1.1679	1.1679	1.1679	1.1679	1.1679	1.1679	1.1679	1.1679	1.1679	1.0215	1.0215	1.0215	1.0215	1.0215	1.0215	1.0215	0.9997	0.9997	0.9984	0.996	0.996	0.996	0.996	0.996	0.996
Sans-Noyau-WV	2.0189	1.5543	1.5543	1.5543	1.1679	1.1679	1.1679	1.1679	1.1679	1.1679	1.1679	1.1679	1.1679	1.1679	1.1679	1.1679	1.1679	1.1679	1.1679	1.1679	1.1679	1.1679	1.1679	1.1679	1.1679	1.1679	1.1679	1.1679	1.1679	1.1679	1.1679	1.1679	1.1679	1.0215	1.0215	1.0215	1.0215	1.0215	1.0215	1.0215	0.9997	0.9997	0.9984	0.996	0.996	0.996	0.996	0.996	0.996
Pitless-plum-Ramming-WV	2.0189	1.5543	1.5543	1.5543	1.1679	1.1679	1.1679	1.1679	1.1679	1.1679	1.1679	1.1679	1.1679	1.1679	1.1679	1.1679	1.1679	1.1679	1.1679	1.1679	1.1679	1.1679	1.1679	1.1679	1.1679	1.1679	1.1679	1.1679	1.1679	1.1679	1.1679	1.1679	1.1679	1.0215	1.0215	1.0215	1.0215	1.0215	1.0215	1.0215	0.9997	0.9997	0.9984	0.996	0.996	0.996	0.996	0.996	0.996
F1-AR	2.0189	1.5543	1.5543	1.5543	1.1679	1.1679	1.1679	1.1679	1.1679	1.1679	1.1679	1.1679	1.1679	1.1679	1.1679	1.1679	1.1679	1.1679	1.1679	1.1679	1.1679	1.1679	1.1679	1.1679	1.1679	1.1679	1.1679	1.1679	1.1679	1.1679	1.1679	1.1679	1.1679	1.0215	1.0215	1.0215	1.0215	1.0215	1.0215	1.0215	0.9997	0.9997	0.9984	0.996	0.996	0.996	0.996	0.996	0.996
Sugar	2.0189	1.5543	1.5543	1.5543	1.1679	1.1679	1.1679	1.1679	1.1679	1.1679	1.1679	1.1679	1.1679	1.1679	1.1679	1.1679	1.1679	1.1679	1.1679	1.1679	1.1679	1.1679	1.1679	1.1679	1.1679	1.1679	1.1679	1.1679	1.1679	1.1679	1.1679	1.1679	1.1679	1.0215	1.0215	1.0215	1.0215	1.0215	1.0215	1.0215	0.9997	0.9997	0.9984	0.996	0.996	0.996	0.996	0.996	0.996
Golden-Sugar	2.0189	1.5543	1.5543	1.5543	1.1679	1.1679	1.1679	1.1679	1.1679	1.1679	1.1679	1.1679	1.1679	1.1679	1.1679	1.1679	1.1679	1.1679	1.1679	1.1679	1.1679	1.1679	1.1679	1.1679	1.1679	1.1679	1.1679	1.1679	1.1679	1.1679	1.1679	1.1679	1.1679	1.0215	1.0215	1.0215	1.0215	1.0215	1.0215	1.0215	0.9997	0.9997	0.9984	0.996	0.996	0.996	0.996	0.996	0.996
Delta	2.0189	1.5543	1.5543	1.5543	1.1679	1.1679	1.1679	1.1679	1.1679	1.1679	1.1679	1.1679	1.1679	1.1679	1.1679	1.1679	1.1679	1.1679	1.1679	1.1679	1.1679	1.1679	1.1679	1.1679	1.1679	1.1679	1.1679	1.1679	1.1679	1.1679	1.1679	1.1679	1.1679	1.0215	1.0215	1.0215	1.0215	1.0215	1.0215	1.0215	0.9997	0.9997	0.9984	0.996	0.996	0.996	0.996	0.996	0.996
Eco	2.0189	1.5543	1.5543	1.5543	1.1679	1.1679	1.1679	1.1679	1.1679	1.1679	1.1679	1.1679	1.1679	1.1679	1.1679	1.1679	1.1679	1.1679	1.1679	1.1679	1.1679	1.1679	1.1679	1.1679	1.1679	1.1679	1.1679	1.1679	1.1679	1.1679	1.1679	1.1679	1.1679	1.0215	1.0215	1.0215	1.0215	1.0215	1.0215	1.0215	0.9997	0.9997	0.9984	0.996	0.996	0.996	0.996	0.996	0.996
Dindonnier	2.0189	1.5543	1.5543	1.5543	1.1679	1.1679	1.1679	1.1679	1.1679	1.1679	1.1679	1.1679	1.1679	1.1679	1.1679	1.1679	1.1679	1.1679	1.1679	1.1679	1.1679	1.1679	1.1679	1.1679	1.1679	1.1679	1.1679	1.1679	1.1679	1.1679	1.1679	1.1679	1.1679	1.0215	1.0215	1.0215	1.0215	1.0215	1.0215	1.0215	0.9997	0.9997	0.9984	0.996	0.996	0.996	0.996	0.996	0.996
Moyer	2.0189	1.5543	1.5543	1.5543	1.1679	1.1679	1.1679	1.1679	1.1679	1.1679	1.1679	1.1679	1.1679	1.1679	1.1679	1.1679	1.1679	1.1679	1.1679	1.1679	1.1679	1.1679	1.1679	1.1679	1.1679	1.1679	1.1679	1.1679	1.1679	1.1679	1.1679	1.1679	1.1679	1.0215	1.0215	1.0215	1.0215	1.0215	1.0215	1.0215	0.9997	0.9997	0.9984	0.996	0.996	0.996	0.996	0.996	0.996
Pearl	2.0189	1.5543	1.5543	1.5543	1.1679	1.1679	1.1679	1.1679	1.1679	1.1679	1.1679	1.1679	1.1679	1.1679	1.1679	1.1679	1.1679	1.1679	1.1679	1.1679	1.1679	1.1679	1.1679	1.1679	1.1679	1.1679	1.1679	1.1679	1.1679	1.1679	1.1679	1.1679	1.1679	1.0215	1.0215	1.0215	1.0215	1.0215	1.0215	1.0215	0.9997	0.9997	0.9984	0.996	0.996	0.996	0.996	0.996	0.996
Lorida	2.0189	1.5543	1.5543	1.5543	1.1679	1.1679	1.1679	1.1679	1.1679	1.1679	1.1679	1.1679	1.1679	1.1679	1.1679	1.1679	1.1679	1.1679	1.1679	1.1679	1.1679	1.1679	1.1679	1.1679	1.1679	1.1679	1.1679	1.1679	1.1679	1.1679	1.1679	1.1679	1.1679	1.0215	1.0215	1.0215	1.0215	1.0215	1.0215	1.0215	0.9997	0.9997	0.9984	0.996	0.996	0.996	0.996	0.996	0.996
IF-A	2.0189	1.5543	1.5543	1.5543	1.1679	1.1679	1.1679	1.1679	1.1679	1.1679	1.1679	1.1679	1.1679	1.1679	1.1679	1.1679	1.1679	1.1679	1.1679	1.1679	1.1679	1.1679	1.1679	1.1679	1.1679	1.1679	1.1679	1.1679	1.1679	1.1679	1.1679	1.1679	1.1679	1.0215	1.0215	1.0215	1.0215	1.0215	1.0215	1.0215	0.9997	0.9997	0.9984	0.996	0.996	0.996	0.996	0.996	0.996
IFS19	2.0189	1.5543	1.5543	1.5543	1.1679	1.1679	1.1679	1.1679	1.1679	1.1679	1.1679	1.1679	1.1679	1.1679	1.1679	1.1679	1.1679	1.1679	1.1679	1.1679	1.1679	1.1679	1.1679	1.1679	1.1679	1.1679	1.1679	1.1679	1.1679	1.1679	1.1679	1.1679	1.1679	1.0215	1.0215	1.0215	1.0215	1.0215	1.0215	1.0215	0.9997	0.9997	0.9984	0.996	0.996	0.996	0.996	0.996	0.996
Tardicotes-INRA	2.0189	1.5543	1.5543	1.5543	1.1679	1.1679	1.1679	1.1679	1.1679	1.1679	1.1679	1.1679	1.1679	1.1679	1.1679	1.1679	1.1679	1.1679	1.1679	1.1679	1.1679	1.1679	1.1679	1.1679	1.1679	1.1679	1.1679	1.1679	1.1679	1.1679	1.1679	1.1679	1.1679	1.0215	1.0215	1.0215	1.0215	1.0215	1.0215	1.0215	0.9997	0.9997	0.9984	0.996	0.996	0.996	0.996	0.996	0.996
Tardicote.2	2.0189	1.5543	1.5543	1.5543	1.1679	1.1679	1.1679	1.1679	1.1679	1.1679	1.1679	1.1679	1.1679	1.1679	1.1679	1.1679	1.1679	1.1679	1.1679	1.1679	1.1679	1.1679	1.1679	1.1679	1.1679	1.1679	1.1679	1.1679	1.1679	1.1679	1.1679	1.1679	1.1679	1.0215	1.0215	1.0215	1.0215	1.0215	1.0215	1.0215	0.9997	0.9997	0.9984	0.996	0.996	0.996	0.996	0.996	0.996
H10N-38	2.0189	1.5543	1.5543	1.5543	1.1679	1.1679	1.1679	1.1679	1.1679	1.1679	1.1679	1.1679	1.1679	1.1679	1.1679	1.1679	1.1679	1.1679	1.1679	1.1679	1.1679	1.1679	1.1679	1.1679	1.1679	1.1679	1.1679	1.1679	1.1679	1.1679	1.1679	1.1679	1.1679	1.0215	1.0215	1.0215	1.0215	1.0215	1.0215	1.0215	0.9997	0.9997	0.9984	0.996	0.996	0.996	0.996	0.996	0.996
IFS13	2.0189	1.5543	1.5543	1.5543	1.1679	1.1679	1.1679	1.1679	1.1679	1.1679	1.1679	1.1679	1.1679	1.1679	1.1679	1.1679	1.1679	1.1679	1.1679	1.1679	1.1679	1.1679	1.1679	1.1679	1.1679	1.1679	1.1679	1.1679	1.1679	1.1679	1.1679	1.1679	1.1679	1.0215	1.0215	1.0215	1.0215	1.0215	1.0215	1.0215	0.9997	0.9997	0.9984	0.996	0.996	0.996	0.996	0.996	0.996
Blue-Ribbon-WV	2.0189	1.5543	1.5543	1.5543	1.1679	1.1679	1.1679	1.1679	1.1679	1.1679	1.1679	1.1679	1.1679	1.1679	1.1679	1.1679	1.1679	1.1679	1.1679	1.1679	1.1679	1.1679	1.1679	1.1679	1.1679	1.1679	1.1679	1.1679	1.1679	1.1679	1.1679	1.1679	1.1679	1.0215	1.0215	1.0215	1.0215	1.0215	1.0215	1.0215	0.9997	0.9997	0.9984	0.996	0.996	0.996	0.996	0.996	0.996
Grand-Prize	2.0189	1.5543	1.5543	1.5543	1.1679	1.1679	1.1679	1.1679	1.1679	1.1679	1.1679	1.1679	1.1679	1.1679	1.1679	1.1679	1.1679	1.1679	1.1679	1.1679	1.1679	1.1679	1.1679	1.1679	1.1679	1.1679	1.1679	1.1679	1.1679	1.1679	1.1679	1.1679	1.1679	1.0215	1.0215	1.0215	1.0215	1.0215	1.0215	1.0215	0.9997	0.9997	0.9984	0.996	0.996	0.996	0.996	0.996	0.996
Stanley	2.0189	1.5543	1.5543	1.5543	1.1679	1.1679	1.1679	1.1679	1.1679	1.1679	1.1679	1.1679	1.1679	1.1679	1.1679	1.1679	1.1679	1.1679	1.1679	1.1679	1.1679	1.1679	1.1679	1.1679	1.1679	1.1679	1.1679	1.1679	1.1679	1.1679	1.1679	1.1679	1.1679	1.0215	1.0215	1.0215	1.0215	1.0215	1.0215	1.0215	0.9997	0.9997	0.9984	0.996	0.996	0.996	0.996	0.996	0.996
G47S-4	2.0189	1.5543	1.5543	1.5543	1.1679	1.1679	1.1679	1.1679	1.1679	1.1679	1.1679	1.1679	1.1679	1.1679	1.1679	1.1679	1.1679	1.1679	1.1679	1.1679	1.1679	1.1679	1.1679	1.1679	1.1679	1.1679	1.1679	1.1679	1.1679	1.1679	1.1679	1.1679	1.1679	1.0215	1.0215	1.0215	1.0215	1.0215	1.0215	1.0215	0.9997	0.9997	0.9984	0.996	0.996	0.996	0.996	0.996	0.996
G47S-61	2.0189	1.5543	1.5543	1.5543	1.1679	1.1679	1.1679	1.1679	1.1679	1.1679	1.1679	1.1679	1.1679	1.1679	1.1679	1.1679	1.1679	1.1679	1.1679	1.1679	1.1679	1.1679	1.1679	1.1679	1.1679	1.1679	1.1679	1.1679	1.1679	1.1679	1.1679	1.1679	1.1679	1.0215	1.0215	1.0215	1.0215	1.0215	1.0215	1.0215	0.9997	0.9997	0.9984	0.996	0.996	0.996	0.996	0.996	0.996
IFS14	2.0189	1.5543	1.5543	1.5543	1.1679	1.1679	1.1679	1.1679	1.1679	1.1679	1.1679	1.1679	1.1679	1.1679	1.1679	1.1679	1.1679	1.1679	1.1679	1.1679	1.1679	1.1679	1.1679	1.1679	1.1679	1.1679	1.1679	1.1679	1.1679	1.1679	1.1679	1.1679	1.1679	1.0215	1.0215	1.0215	1.0215	1.0215	1.0215	1.0215	0.9997	0.9997	0.9984	0.996	0.996	0.996	0.996	0.996	0.996
Muir-Beauty	2.0189	1.5543	1.5543	1.5543	1.1679	1.1679	1.1679	1.1679	1.1679	1.1679	1.1679	1.1679	1.1679	1.1679	1.1679	1.1679	1.1679	1.1679	1.1679	1.1679	1.1679	1.1679	1.1679	1.1679	1.1679	1.1679	1.1679	1.1679	1.1679	1.1679	1.1679	1.1679	1.1679	1.0215	1.0215	1.0215	1.0215	1.0215	1.0215	1.0215	0.9997	0.9997	0.9984	0.996	0.996	0.996	0.996	0.996	0.996
IFS22	2.0189	1.5543	1.5543	1.5543	1.1679	1.1679	1.1679	1.1679	1.1679	1.1679	1.1679	1.1679	1.1679	1.1679	1.1679	1.1679	1.1679	1.1679	1.1679	1.1679	1.1679	1.1679	1.1679	1.1679	1.1679	1.1679	1.1679	1.1679	1.1679	1.1679	1.1679	1.1679	1.1679	1.0215	1.0215	1.0215	1.0215	1.0215	1.0215	1.0215	0.9997	0.9997	0.9984	0.996	0.996	0.996	0.996	0.996	0.996
dEnte-jaune-INRA	2.0189	1.5543	1.5543	1.5543	1.1679	1.1679	1.1679	1.1679	1.1679	1.1679	1.1679	1.1679	1.1679	1.1679	1.1679	1.1679	1.1679	1.1679	1.1679	1.1679	1.1679	1.1679	1.1679	1.1679	1.1679	1.1679	1.1679	1.1679	1.1679	1.1679	1.1679	1.1679	1.1679	1.0215	1.0215	1.0215	1.0215	1.0215	1.0215	1.0215	0.9997	0.9997	0.9984	0.996	0.996	0.996	0.996	0.996	0.996
IFS18	2.0189	1.5543	1.5543	1.5543	1.1679	1.1679	1.1679	1.1679	1.1679	1.1679	1.1679	1.1679	1.1679	1.1679	1.1679	1.1679	1.1679	1.1679	1.1679	1.1679	1.1679	1.1679	1.1679	1.1679	1.1679	1.1679	1.1679	1.1679	1.1679	1.1679	1.1679	1.1679	1.1679	1.0215	1.0215	1.0215	1.0215	1.0215	1.0215	1.0215	0.9997	0.9997	0.9984	0.996	0.996	0.996	0.996	0.996	0.996
Burton2-UC	2.0189	1.5543	1.5543	1.5543	1.1679	1.1679	1.1679	1.1679	1.1679	1.1679	1.1679	1.1679	1.1679	1.1679	1.1679	1.1679	1.1679	1.1679	1.1679	1.1679	1.1679	1.1679	1.1679	1.1679	1.1679	1.1679	1.1679	1.1679	1.1679	1.1679	1.1679	1.1679	1.1679	1.0215	1.0215	1.0215	1.0215	1.0215	1.0215	1.0215	0.9997	0.9997	0.9984	0.996	0.996	0.996	0.996	0.996	0.996
Sutter	2.0189	1.5543	1.5543	1.5543	1.1679	1.1679	1.1679	1.1679	1.1679	1.1679	1.1679	1.1679	1.1679	1.1679	1.1679	1.1679	1.1679	1.1679	1.1679	1.1679	1.1679	1.1679	1.1679	1.1679	1.1679	1.1679	1.1679	1.1679	1.1679	1.1679	1.1679	1.1679	1.1679	1.0215	1.0215	1.0215	1.0215	1.0215	1.0215	1.0215	0.9997	0.9997	0.9984	0.996	0.996	0.996	0.996	0.996	0.996
H13S-58	2.0189	1.5543	1.5543	1.5543	1.1679	1.1679	1.1679	1.1679	1.1679	1.1679	1.1679	1.1679	1.1679	1.1679	1.1679	1.1679	1.1679	1.1679	1.1679	1.1679	1.1679	1.1679	1.1679	1.1679	1.1679	1.1679	1.1679	1.1679	1.1679	1.1679	1.1679	1.1679	1.1679	1.0215	1.0215	1.0215	1.0215	1.0215	1.0215	1.0215	0.9997	0.9997	0.9984	0.996	0.996	0.996	0.996	0.996	0.996
SpurdentexPrimacote-INRA	2.0189	1.5543	1.5543	1.5543	1.1679	1.1679	1.1679	1.1679	1.1679	1.1679	1.1679	1.1679	1.1679	1.1679	1.1679	1.1679	1.1679	1.1679	1.1679	1.1679	1.1679	1.1679	1.1679	1.1679	1.1679	1.1679	1.1679	1.1679	1.1679	1.1679	1.1679	1.1679	1.1679	1.0215	1.0215	1.0215	1.0215	1.0215	1.0215	1.0215	0.9997	0.9997	0.9984	0.996	0.996	0.996	0.996	0.996	0.996
IFS32	2.0189	1.5543	1.5543	1.5543	1.1679	1.1679	1.1679	1.1679	1.1679	1.1679	1.1679	1.1679	1.1679	1.1679	1.1679	1.1679	1.1679	1.1679	1.1679	1.1679	1.1679	1.1679	1.1679	1.1679	1.1679	1.1679	1.1679	1.1679	1.1679	1.1679	1.1679	1.1679	1.1679	1.0215	1.0215	1.0215	1.0215	1.0215	1.0215	1.0215	0.9997	0.9997	0.9984	0.996	0.996	0.996	0.996	0.996	0.996
IF-F	2.0189	1.5543	1.5543	1.5543	1.1679	1.1679	1.1679	1.1679	1.1679	1.1679	1.1679	1.1679	1.1679	1.1679	1.1679	1.1679	1.1679	1.1679	1.1679	1.1679	1.1679	1.1679	1.1679	1.1679	1.1679	1.1679	1.1679	1.1679	1.1679	1.1679	1.1679	1.1679	1.1679	1.0215	1.0215	1.0215	1.0215	1.0215	1.0215	1.0215	0.9997	0.9997	0.9984	0.996	0.996	0.996	0.996	0.996	0.996
IF-B	2.0189	1.5543	1.5543	1.5543	1.1679	1.1679	1.1679	1.1679	1.1679	1.1679	1.1679	1.1679	1.1679	1.1679	1.1679	1.1679	1.1679	1.1679	1.1679	1.1679	1.1679	1.1679	1.1679	1.1679	1.1679	1.1679	1.1679	1.1679	1.1679	1.1679	1.1679	1.1679	1.1679	1.0215	1.0215	1.0215	1.0215	1.0215	1.0215	1.0215	0.9997	0.9997	0.9984	0.996	0.996	0.996	0.996	0.996	0.996
IFS10	2.0189	1.5543	1.5543	1.5543	1.1679	1.1679	1.1679	1.1679	1.1679	1.1679	1.1679	1.1679	1.1679	1.1679	1.1679	1.1679	1.1679	1.1679	1.1679	1.1679	1.1679	1.1679	1.1679	1.1679	1.1679	1.1679	1.1679	1.1679	1.1679	1.1679	1.1679	1.1679	1.1679	1.0215	1.0215	1.0215	1.0215	1.0215	1.0215	1.0215	0.9997	0.9997	0.9984	0.996	0.996	0.996	0.996	0.996	0.996
IFS2	2.0189	1.5543	1.5543	1.5543	1.1679	1.1679	1.1679	1.1679	1.1679	1.1679	1.1679	1.1679	1.1679	1.1679	1.1679	1.1679	1.1679	1.1679	1.1679	1.1679	1.1679	1.1679	1.1679	1.1679	1.1679	1.1679	1.1679	1.1679	1.1679	1.1679	1.1679	1.1679	1.1679	1.0215	1.0215	1.0215	1.0215	1.0215	1.0215	1.0215	0.9997	0.9997	0.9984	0.996	0.996	0.996	0.996	0.996	0.996
IF-E	2.0189	1.5543	1.5543	1.5543	1.1679	1.1679	1.1679	1.1679	1.1679	1.1679	1.1679	1.1679	1.1679	1.1679	1.1679	1.1679	1.1679	1.1679	1.1679	1.1679	1.1679	1.1679	1.1679	1.1679	1.1679	1.1679	1.1679	1.1679	1.1679	1.1679	1.1679	1.1679	1.1679	1.0215	1.0215	1.0215	1.0215	1.0215	1.0215	1.0215	0.9997	0.9997	0.9984	0.996	0.996	0.996	0.996	0.996	0.996
F2-AR	2.0189	1.5543	1.5543	1.5543	1.1679	1.1679	1.1679	1.1679	1.1679	1.1679	1.1679	1.1679	1.1679	1.1679	1.1679	1.1679	1.1679	1.1679	1.1679	1.1679	1.1679	1.1679	1.1679	1.1679	1.1679	1.1679	1.1679	1.1679	1.1679	1.1679	1.1679	1.1679	1.1679	1.0215	1.0215	1.0215	1.0215	1.0215	1.0215	1.0215	0.9997	0.9997	0.9984	0.996	0.996	0.996	0.996	0.996	0.996
IF-H	2.0189	1.5543	1.5543	1.5543	1.1679	1.1679	1.1679	1.1679	1.1679	1.1679	1.1679	1.1679	1.1679	1.1679	1.1679	1.1679	1.1679	1.1679	1.1679	1.1679	1.1679	1.1679	1.1679	1.1679	1.1679	1.1679	1.1679	1.1679	1.1679	1.1679	1.1679	1.1679	1.1679	1.0215	1.0215	1.0215	1.0215	1.0215	1.0215	1.0215	0.9997	0.9997	0.9984	0.996	0.996	0.996	0.996	0.996	0.996
IFS12	2.0189	1.5543	1.5543	1.5543	1.1679	1.1679	1.1679	1.1679	1.1679	1.1679	1.1679	1.1679	1.1679	1.1679	1.1679	1.1679	1.1679	1.1679	1.1679	1.1679	1.1679	1.1679	1.1679	1.1679	1.1679	1.1679	1.1679	1.1679	1.1679	1.1679	1.1679	1.1679	1.1679	1.0215	1.0215	1.0215	1.0215	1.0215	1.0215	1.0215	0.9997	0.9997	0.9984	0.996	0.996	0.996	0.996	0.996	0.996
IFS24	2.0189	1.5543	1.5543	1.5543	1.1679	1.1679	1.1679	1.1679	1.1679	1.1679	1.1679	1.1679	1.1679	1.1679	1.1679	1.1679	1.1679	1.1679	1.1679	1.1679	1.1679	1.1679	1.1679	1.1679	1.1679	1.1679	1.1679	1.1679	1.1679	1.1679	1.1679	1.1679	1.1679	1.0215	1.0215	1.0215	1.0215	1.0215	1.0215	1.0215	0.9997	0.9997	0.9984	0.996	0.996	0.996	0.996	0.996	0.996
IF-C	2.0189	1.5543	1.5543	1.5543	1.1679	1.1679	1.1679	1.1679	1.1679	1.1679	1.1679	1.1679	1.1679	1.1679	1.1679	1.1679	1.1679	1.1679	1.1679	1.1679	1.1679	1.1679	1.1679	1.1679	1.1679	1.1679	1.1679	1.1679	1.1679	1.1679	1.1679	1.1679	1.1679	1.0215	1.0215	1.0215	1.0215	1.0215	1.0215	1.0215	0.9997	0.9997	0.9984	0.996	0.996	0.996	0.996	0.996	0.996
IFS30	2.0189	1.5543	1.5543	1.5543	1.1679	1.1679	1.1679	1.1679	1.1679	1.1679	1.1679	1.1679	1.1679	1.1679	1.1679	1.1679	1.1679	1.1679	1.1679	1.1679	1.1679	1.1679	1.1679	1.1679	1.1679	1.1679	1.1679	1.1679	1.1679	1.1679	1.1679	1.1679	1.1679	1.0215	1.0215	1.0215	1.0215	1.0215	1.0215	1.0215	0.9997	0.9997	0.9984	0.996	0.996	0.996	0.996	0.996	0.996
IFS26	2.0189	1.5543	1.5543	1.5543	1.1679	1.1679	1.1679	1.1679	1.1679	1.1679	1.1679	1.1679	1.1679	1.1679	1.1679	1.1679	1.1679	1.1679	1.1679	1.1679	1.1679	1.1679	1.1679	1.1679	1.1679	1.1679	1.1679	1.1679	1.1679	1.1679	1.1679	1.1679	1.1679	1.0215	1.0215	1.0215	1.0215	1.0215	1.0215	1.0215	0.9997	0.9997	0.9984	0.996	0.996	0.996	0.996	0.996	0.996
IFS27	2.0189	1.5543	1.5543	1.5543	1.1679	1.1679	1.1679	1.1679	1.1679	1.1679	1.1679	1.1679	1.1679	1.1679	1.1679	1.1679	1.1679	1.1679	1.1679	1.1679	1.1679	1.1679	1.1679	1.1679	1.1679	1.1679	1.1679	1.1679	1.1679	1.1679	1.1679	1.1679	1.1679	1.0215	1.0215	1.0215	1.0215	1.0215	1.0215	1.0215	0.9997	0.9997	0.9984	0.996	0.996	0.996	0.996	0.996	0.996
IFS15	2.0189	1.5543	1.5543	1.5543	1.1679	1.1679	1.1679	1.1679	1.1679	1.1679	1.1679	1.1679	1.1679	1.1679	1.1679	1.1679	1.1679	1.1679	1.1679	1.1679	1.1679	1.1679	1.1679	1.1679	1.1679	1.1679	1.1679	1.1679	1.1679	1.1679	1.1679	1.1679	1.1679	1.0215	1.0215	1.0215	1.0215	1.0215	1.0215	1.0215	0.9997	0.9997	0.9984	0.996	0.996	0.996	0.996	0.996	0.996
IFS28	2.0189	1.5543	1.5543	1.5543	1.1679	1.1679	1.1679	1.1679	1.1679	1.1679	1.1679	1.1679	1.1679	1.1679	1.1679	1.1679	1.1679	1.1679	1.1679	1.1679	1.1679	1.1679	1.1679	1.1679	1.1679	1.1679	1.1679	1.1679	1.1679	1.1679	1.1679	1.1679	1.1679	1.0215	1.0215	1.0215	1.0215	1.0215	1.0215	1.0215	0.9997	0.9997	0.9984	0.996	0.996	0.996	0.996	0.996	0.996
IFS7	2.0189	1.5543	1.5543	1.5543	1.1679	1.1679	1.1679	1.1679	1.1679	1.1679	1.1679	1.1679	1.1679	1.1679	1.1679	1.1679	1.1679	1.1679	1.1679	1.1679	1.1679	1.1679	1.1679	1.1679	1.1679	1.1679	1.1679	1.1679	1.1679	1.1679	1.1679	1.1679	1.1679	1.0215	1.0215	1.0215	1.0215	1.0215	1.0215	1.0215	0.9997	0.9997	0.9984	0.996	0.996	0.996	0.996	0.996	0.996
IFS9	2.0189	1.5543	1.5543	1.5543	1.1679	1.1679	1.1679	1.1679	1.1679	1.1679	1.1679	1.1679	1.1679	1.1679	1.1679	1.1679	1.1679	1.1679	1.1679	1.1679	1.1679	1.1679	1.1679	1.1679	1.1679	1.1679	1.1679	1.1679	1.1679	1.1679	1.1679	1.1679	1.1679	1.0215	1.0215	1.0215	1.0215	1.0215	1.0215	1.0215	0.9997	0.9997	0.9984	0.996	0.996	0.996	0.996	0.996	0.996
IFS3	2.0189	1.5543	1.5543	1.5543	1.1679	1.1679	1.1679	1.1679	1.1679	1.1679	1.1679	1.1679	1.1679	1.1679	1.1679	1.1679	1.1679	1.1679	1.1679	1.1679	1.1679	1.1679	1.1679	1.1679	1.1679	1.1679	1.1679	1.1679	1.1679	1.1679	1.1679	1.1679	1.1679	1.0215	1.0215	1.0215	1.0215	1.0215	1.0215	1.0215	0.9997	0.9997	0.9984	0.996	0.996	0.996	0.996	0.996	0.996
IF-G	2.0189	1.5543	1.5543	1.5543	1.1679	1.1679	1.1679	1.1679	1.1679	1.1679	1.1679	1.1679	1.1679	1.1679	1.1679	1.1679	1.1679	1.1679	1.1679	1.1679	1.1679	1.1679	1.1679	1.1679	1.1679	1.1679	1.1679	1.1679	1.1679	1.1679	1.1679	1.1679	1.1679	1.0215	1.0215	1.0215	1.0215	1.0215	1.0215	1.0215	0.9997	0.9997	0.9984	0.996	0.996	0.996	0.996	0.996	0.996
IFS1	2.0189	1.5543	1.5543	1.5543	1.1679	1.1679	1.1679	1.1679	1.1679	1.1679	1.1679	1.1679	1.1679	1.1679	1.1679	1.1679	1.1679	1.1679	1.1679	1.1679	1.1679	1.1679	1.1679	1.1679	1.1679	1.1679	1.1679	1.1679	1.1679	1.1679	1.1679	1.1679	1.1679	1.0215	1.0215	1.0215	1.0215	1.0215	1.0215	1.0215	0.9997	0.9997	0.9984	0.996	0.996	0.996	0.996	0.996	0.996
IFS5	2.0189	1.5543	1.5543	1.5543	1.1679	1.1679	1.1679	1.1679	1.1679	1.1679	1.1679	1.1679	1.1679	1.1679	1.1679	1.1679	1.1679	1.1679	1.1679	1.1679	1.1679	1.1679	1.1679	1.1679	1.1679	1.1679	1.1679	1.1679	1.1679	1.1679	1.1679	1.1679	1.1679	1.0215	1.0215	1.0215	1.0215	1.0215	1.0215	1.0215	0.9997	0.9997	0.9984	0.996	0.996	0.996	0.996	0.996	0.996
IF-D	2.0189	1.5543	1.5543	1.5543	1.1679	1.1679	1.1679	1.1679	1.1679	1.1679	1.1679	1.1679	1.1679	1.1679	1.1679	1.1679	1.1679	1.1679	1.1679	1.1679	1.1679	1.1679	1.1679	1.1679	1.1679	1.1679	1.1679	1.1679	1.1679	1.1679	1.1679	1.1679	1.1679	1.0215	1.0215	1.0215	1.0215	1.0215	1.0215	1.0215	0.9997	0.9997	0.9984	0.996	0.996	0.996	0.996	0.996	0.996
IFS29	2.0189	1.5543	1.5543	1.5543	1.1679	1.1679	1.1679	1.1679	1.1679	1.1679	1.1679	1.1679	1.1679	1.1679	1.1679	1.1679	1.1679	1.1679	1.1679	1.1679	1.1679	1.1679	1.1679	1.1679	1.1679	1.1679	1.1679	1.1679	1.1679	1.1679	1.1679	1.1679	1.1679	1.0215	1.0215	1.0215	1.0215	1.0215	1.0215	1.0215	0.9997	0.9997	0.9984	0.996	0.996	0.996	0.996	0.996	0.996
IFS4	2.0189	1.5543	1.5543	1.5543	1.1679	1.1679	1.1679	1.1679	1.1679	1.1679	1.1679	1.1679	1.1679	1.1679	1.1679	1.1679	1.1679	1.1679	1.1679	1.1679	1.1679	1.1679	1.1679	1.1679	1.1679	1.1679	1.1679	1.1679	1.1679	1.1679	1.1679	1.1679	1.1679	1.0215	1.0215	1.0215	1.0215	1.0215	1.0215	1.0215	0.9997	0.9997	0.9984	0.996	0.996	0.996	0.996	0.996	0.996
IFS8	2.0189	1.5543	1.5543	1.5543	1.1679	1.1679	1.1679	1.1679	1.1679	1.1679	1.1679	1.1679	1.1679	1.1679	1.1679	1.1679	1.1679	1.1679	1.1679	1.1679	1.1679	1.1679	1.1679	1.1679	1.1679	1.1679	1.1679	1.1679	1.1679	1.1679	1.1679	1.1679	1.1679	1.0215	1.0215	1.0215	1.0215	1.0215	1.0215	1.0215	0.9997	0.9997	0.9984	0.996	0.996	0.996	0.996	0.996	0.996
IFS21	2.0189	1.5543	1.5543	1.5543	1.1679	1.1679	1.1679	1.1679	1.1679	1.1679	1.1679	1.1679	1.1679	1.1679	1.1679	1.1679	1.1679	1.1679	1.1679	1.1679	1.1679	1.1679	1.1679	1.1679	1.1679	1.1679	1.1679	1.1679	1.1679	1.1679	1.1679	1.1679	1.1679	1.0215	1.0215	1.0215	1.0215	1.0215	1.0215	1.0215	0.9997	0.9997	0.9984	0.996	0.996	0.996	0.996	0.996	0.996
IFS20	2.0189	1.5543	1.5543	1.5543	1.1679	1.1679	1.1679	1.1679	1.1679	1.1679	1.1679	1.1679	1.1679	1.1679	1.1679	1.1679	1.1679	1.1679	1.1679	1.1679	1.1679	1.1679	1.1679	1.1679	1.1679	1.1679	1.1679	1.1679	1.1679	1.1679	1.1679	1.1679	1.1679	1.0215	1.0215	1.0215	1.0215	1.0215	1.0215	1.0215	0.9997	0.9997	0.9984	0.996	0.996	0.996	0.996	0.996	0.996
F4-AR	2.0189	1.5543	1.5543	1.5543	1.1679	1.1679	1.1679	1.1679	1.1679	1.1679	1.1679	1.1679	1.1679	1.1679	1.1679	1.1679	1.1679	1.1679	1.1679	1.1679	1.1679	1.1679	1.1679	1.1679	1.1679	1.1679	1.1679	1.1679	1.1679	1.1679	1.1679	1.1679	1.1679	1.0215	1.0215	1.0215	1.0215	1.0215	1.0215	1.0215	0.9997	0.9997	0.9984	0.996	0.996	0.996	0.996	0.996	0.996
Spurdente.2	2.0189	1.5543	1.5543	1.5543	1.1679	1.1679	1.1679	1.1679	1.1679	1.1679	1.1679	1.1679	1.1679	1.1679	1.1679	1.1679	1.1679	1.1679	1.1679	1.1679	1.1679	1.1679	1.1679	1.1679	1.1679	1.1679	1.1679	1.1679	1.1679	1.1679	1.1679	1.1679	1.1679	1.0215	1.0215	1.0215	1.0215	1.0215	1.0215	1.0215	0.9997	0.9997	0.9984	0.996	0.996	0.996	0.996	0.996	0.996
IF-12-7.2	2.0189	1.5543	1.5543	1.5543	1.1679	1.1679	1.1679	1.1679	1.1679	1.1679	1.1679	1.1679	1.1679	1.1679	1.1679	1.1679	1.1679	1.1679	1.1679	1.1679	1.1679	1.1679	1.1679	1.1679	1.1679	1.1679	1.1679	1.1679	1.1679	1.1679	1.1679	1.1679	1.1679	1.0215	1.0215	1.0215	1.0215	1.0215	1.0215	1.0215	0.9997	0.9997	0.9984	0.996	0.996	0.996	0.996	0.996	0.996
French-improved-INRA	2.0189	1.5543	1.5543	1.5543	1.1679	1.1679	1.1679	1.1679	1.1679	1.1679	1.1679	1.1679	1.1679	1.1679	1.1679	1.1679	1.1679	1.1679	1.1679	1.1679	1.1679	1.1679	1.1679	1.1679	1.1679	1.1679	1.1679	1.1679	1.1679	1.1679	1.1679	1.1679	1.1679	1.0215	1.0215	1.0215	1.0215	1.0215	1.0215	1.0215	0.9997	0.9997	0.9984	0.996	0.996	0.996	0.996	0.996	0.996
AP3-AR	2.0189	1.5543	1.5543	1.5543	1.1679	1.1679	1.1679	1.1679	1.1679	1.1679	1.1679	1.1679	1.1679	1.1679	1.1679	1.1679	1.1679	1.1679	1.1679	1.1679	1.1679	1.1679	1.1679	1.1679	1.1679	1.1679	1.1679	1.1679	1.1679	1.1679	1.1679	1.1679	1.1679	1.0215	1.0215	1.0215	1.0215	1.0215	1.0215	1.0215	0.9997	0.9997	0.9984	0.996	0.996	0.996	0.996	0.996	0.996
F5-AR	2.0189	1.5543	1.5543	1.5543	1.1679	1.1679	1.1679	1.1679	1.1679	1.1679	1.1679	1.1679	1.1679	1.1679	1.1679	1.1679	1.1679	1.1679	1.1679	1.1679	1.1679	1.1679	1.1679	1.1679	1.1679	1.1679	1.1679	1.1679	1.1679	1.1679	1.1679	1.1679	1.1679	1.0215	1.0215	1.0215	1.0215	1.0215	1.0215	1.0215	0.9997	0.9997	0.9984	0.996	0.996	0.996	0.996	0.996	0.996
Tropeano-Big-Trees-AU	2.0189	1.5543	1.5543	1.5543	1.1679	1.1679	1.1679	1.1679	1.1679	1.1679	1.1679	1.1679	1.1679	1.1679	1.1679	1.1679	1.1679	1.1679	1.1679	1.1679	1.1679	1.1679	1.1679	1.1679	1.1679	1.1679	1.1679	1.1679	1.1679	1.1679	1.1679	1.1679	1.1679	1.0215	1.0215	1.0215	1.0215	1.0215	1.0215	1.0215	0.9997	0.9997	0.9984	0.996	0.996	0.996	0.996	0.996	0.996
IF-Fowler-TomRamos-WestBlock-CA	2.0189	1.5543	1.5543	1.5543	1.1679	1.1679	1.1679	1.1679	1.1679	1.1679	1.1679	1.1679	1.1679	1.1679	1.1679	1.1679	1.1679	1.1679	1.1679	1.1679	1.1679	1.1679	1.1679	1.1679	1.1679	1.1679	1.1679	1.1679	1.1679	1.1679	1.1679	1.1679	1.1679	1.0215	1.0215	1.0215	1.0215	1.0215	1.0215	1.0215	0.9997	0.9997	0.9984	0.996	0.996	0.996	0.996	0.996	0.996
CFI-California-French-Improved-AU	2.0189	1.5543	1.5543	1.5543	1.1679	1.1679	1.1679	1.1679	1.1679	1.1679	1.1679	1.1679	1.1679	1.1679	1.1679	1.1679	1.1679	1.1679	1.1679	1.1679	1.1679	1.1679	1.1679	1.1679	1.1679	1.1679	1.1679	1.1679	1.1679	1.1679	1.1679	1.1679	1.1679	1.0215	1.0215	1.0215	1.0215	1.0215	1.0215	1.0215	0.9997	0.9997	0.9984	0.996	0.996	0.996	0.996	0.996	0.996
IF-SierraGold-TomRamos-EastBlock-CA	2.0189	1.5543	1.5543	1.5543	1.1679	1.1679	1.1679	1.1679	1.1679	1.1679	1.1679	1.1679	1.1679	1.1679	1.1679	1.1679	1.1679	1.1679	1.1679	1.1679	1.1679	1.1679	1.1679	1.1679	1.1679	1.1679	1.1679	1.1679	1.1679	1.1679	1.1679	1.1679	1.1679	1.0215	1.0215	1.0215	1.0215	1.0215	1.0215	1.0215	0.9997	0.9997	0.9984	0.996	0.996	0.996	0.996	0.996	0.996
VDM-Van-Der-Merwe-AU	2.0189	1.5543	1.5543	1.5543	1.1679	1.1679	1.1679	1.1679	1.1679	1.1679	1.1679	1.1679	1.1679	1.1679	1.1679	1.1679	1.1679	1.1679	1.1679	1.1679	1.1679	1.1679	1.1679	1.1679	1.1679	1.1679	1.1679	1.1679	1.1679	1.1679	1.1679	1.1679	1.1679	1.0215	1.0215	1.0215	1.0215	1.0215	1.0215	1.0215	0.9997	0.9997	0.9984	0.996	0.996	0.996	0.996	0.996	0.996
IF-MattBozzoFarm-CA	2.0189	1.5543	1.5543	1.5543	1.1679	1.1679	1.1679	1.1679	1.1679	1.1679	1.1679	1.1679	1.1679	1.1679	1.1679	1.1679	1.1679	1.1679	1.1679	1.1679	1.1679	1.1679	1.1679	1.1679	1.1679	1.1679	1.1679	1.1679	1.1679	1.1679	1.1679	1.1679	1.1679	1.0215	1.0215	1.0215	1.0215	1.0215	1.0215	1.0215	0.9997	0.9997	0.9984	0.996	0.996	0.996	0.996	0.996	0.996
IF13-7.2	2.0189	1.5543	1.5543	1.5543	1.1679	1.1679	1.1679	1.1679	1.1679	1.1679	1.1679	1.1679	1.1679	1.1679	1.1679	1.1679	1.1679	1.1679	1.1679	1.1679	1.1679	1.1679	1.1679	1.1679	1.1679	1.1679	1.1679	1.1679	1.1679	1.1679	1.1679	1.1679	1.1679	1.0215	1.0215	1.0215	1.0215	1.0215	1.0215	1.0215	0.9997	0.9997	0.9984	0.996	0.996	0.996	0.996	0.996	0.996
IF-Burchell-TomRamos-MiddleBlock-CA	2.0189	1.5543	1.5543	1.5543	1.1679	1.1679	1.1679	1.1679	1.1679	1.1679	1.1679	1.1679	1.1679	1.1679	1.1679	1.1679	1.1679	1.1679	1.1679	1.1679	1.1679	1.1679	1.1679	1.1679	1.1679	1.1679	1.1679	1.1679	1.1679	1.1679	1.1679	1.1679	1.1679	1.0215	1.0215	1.0215	1.0215	1.0215	1.0215	1.0215	0.9997	0.9997	0.9984	0.996	0.996	0.996	0.996	0.996	0.996
Denny-prune-CA	2.0189	1.5543	1.5543	1.5543	1.1679	1.1679	1.1679	1.1679	1.1679	1.1679	1.1679	1.1679	1.1679	1.1679	1.1679	1.1679	1.1679	1.1679	1.1679	1.1679	1.1679	1.1679	1.1679	1.1679	1.1679	1.1679	1.1679	1.1679	1.1679	1.1679	1.1679	1.1679	1.1679	1.0215	1.0215	1.0215	1.0215	1.0215	1.0215	1.0215	0.9997	0.9997	0.9984	0.996	0.996	0.996	0.996	0.996	0.996
dAgen-M.zal.Shed-Black-AU	2.0189	1.5543	1.5543	1.5543	1.1679	1.1679	1.1679	1.1679	1.1679	1.1679	1.1679	1.1679	1.1679	1.1679	1.1679	1.1679	1.1679	1.1679	1.1679	1.1679	1.1679	1.1679	1.1679	1.1679	1.1679	1.1679	1.1679	1.1679	1.1679	1.1679	1.1679	1.1679	1.1679	1.0215	1.0215	1.0215	1.0215	1.0215	1.0215	1.0215	0.9997	0.9997	0.9984	0.996	0.996	0.996	0.996	0.996	0.996
dAgen-707-AU	2.0189	1.5543	1.5543	1.5543	1.1679	1.1679	1.1679	1.1679	1.1679	1.1679	1.1679	1.1679	1.1679	1.1679	1.1679	1.1679	1.1679	1.1679	1.1679	1.1679	1.1679	1.1679	1.1679	1.1679	1.1679	1.1679	1.1679	1.1679	1.1679	1.1679	1.1679	1.1679	1.1679	1.0215	1.0215	1.0215	1.0215	1.0215	1.0215	1.0215	0.9997	0.9997	0.9984	0.996	0.996	0.996	0.996	0.996	0.996
dAgen-303-AU	2.0189	1.5543	1.5543	1.5543	1.1679	1.1679	1.1679	1.1679	1.1679	1.1679	1.1679	1.1679	1.1679	1.1679	1.1679	1.1679	1.1679	1.1679	1.1679	1.1679	1.1679	1.1679	1.1679	1.1679	1.1679	1.1679	1.1679	1.1679	1.1679	1.1679	1.1679	1.1679	1.1679	1.0215	1.0215	1.0215	1.0215	1.0215	1.0215	1.0215	0.9997	0.9997	0.9984	0.996	0.996	0.996	0.996	0.996	0.996
dAgen-698-AU	2.0189	1.5543	1.5543	1.5543	1.1679	1.1679	1.1679	1.1679	1.1679	1.1679	1.1679	1.1679	1.1679	1.1679	1.1679	1.1679	1.1679	1.1679	1.1679	1.1679	1.1679	1.1679	1.1679	1.1679	1.1679	1.1679	1.1679	1.1679	1.1679	1.1679	1.1679	1.1679	1.1679	1.0215	1.0215	1.0215	1.0215	1.0215	1.0215	1.0215	0.9997	0.9997	0.9984	0.996	0.996	0.996	0.996	0.996	0.996
dAgen-M.zal.Young-Black-Victoria-AU	2.0189	1.5543	1.5543	1.5543	1.1679	1.1679	1.1679	1.1679	1.1679	1.1679	1.1679	1.1679	1.1679	1.1679	1.1679	1.1679	1.1679	1.1679	1.1679	1.1679	1.1679	1.1679	1.1679	1.1679	1.1679	1.1679	1.1679	1.1679	1.1679	1.1679	1.1679	1.1679	1.1679	1.0215	1.0215	1.0215	1.0215	1.0215	1.0215	1.0215	0.9997	0.9997	0.9984	0.996	0.996	0.996	0.996	0.996	0.996
dEnte-303-UC	2.0189	1.5543	1.5543	1.5543	1.1679	1.1679	1.1679	1.1679	1.1679	1.1679	1.1679	1.1679	1.1679	1.1679	1.1679	1.1679	1.1679	1.1679	1.1679	1.1679	1.1679	1.1679	1.1679	1.1679	1.1679	1.1679	1.1679	1.1679	1.1679	1.1679	1.1679	1.1679	1.1679	1.0215	1.0215	1.0215	1.0215	1.0215	1.0215	1.0215	0.9997	0.9997	0.9984	0.996	0.996	0.996	0.996	0.996	0.996
Petite-3X-CA	2.0189	1.5543	1.5543	1.5543	1.1679	1.1679	1.1679	1.1679	1.1679	1.1679	1.1679	1.1679	1.1679	1.1679	1.1679	1.1679	1.1679	1.1679	1.1679	1.1679	1.1679	1.1679	1.1679	1.1679	1.1679	1.1679	1.1679	1.1679	1.1679	1.1679	1.1679	1.1679	1.1679	1.0215	1.0215	1.0215	1.0215	1.0215	1.0215	1.0215	0.9997	0.9997	0.9984	0.996	0.996	0.996	0.996	0.996	0.996
Gerrans-Early-French-CA	2.0189	1.5543	1.5543	1.5543	1.1679	1.1679	1.1679	1.1679	1.1679	1.1679	1.1679	1.1679	1.1679	1.1679	1.1679	1.1679	1.1679	1.1679	1.1679	1.1679	1.1679	1.1679	1.1679	1.1679	1.1679	1.1679	1.1679	1.1679	1.1679	1.1679	1.1679	1.1679	1.1679	1.0215	1.0215	1.0215	1.0215	1.0215	1.0215	1.0215	0.9997	0.9997	0.9984	0.996	0.996	0.996	0.996	0.996	0.996
dEnte-642-UC	2.0189	1.5543	1.5543	1.5543	1.1679	1.1679	1.1679	1.1679	1.1679	1.1679	1.1679	1.1679	1.1679	1.1679	1.1679	1.1679	1.1679	1.1679	1.1679	1.1679	1.1679	1.1679	1.1679	1.1679	1.1679	1.1679	1.1679	1.1679	1.1679	1.1679	1.1679	1.1679	1.1679	1.0215	1.0215	1.0215	1.0215	1.0215	1.0215	1.0215	0.9997	0.9997	0.9984	0.996	0.996	0.996	0.996	0.996	0.996
Erfdeel	2.0189	1.5543	1.5543	1.5543	1.1679	1.1679	1.1679	1.1679	1.1679	1.1679	1.1679	1.1679	1.1679	1.1679	1.1679	1.1679	1.1679	1.1679	1.1679	1.1679	1.1679	1.1679	1.1679	1.1679	1.1679	1.1679	1.1679	1.1679	1.1679	1.1679	1.1679	1.1679	1.1679	1.0215	1.0215	1.0215	1.0215	1.0215	1.0215	1.0215	0.9997	0.9997	0.9984	0.996	0.996	0.996	0.996	0.996	0.996
dEnte-2733-UC	2.0189	1.5543	1.5543	1.5543	1.1679	1.1679	1.1679	1.1679	1.1679	1.1679	1.1679	1.1679	1.1679	1.1679	1.1679	1.1679	1.1679	1.1679	1.1679	1.1679	1.1679	1.1679	1.1679	1.1679	1.1679	1.1679	1.1679	1.1679	1.1679	1.1679	1.1679	1.1679	1.1679	1.0215	1.0215	1.0215	1.0215	1.0215	1.0215	1.0215	0.9997	0.9997	0.9984	0.996	0.996	0.996	0.996	0.996	0.996
RWC-French	2.0189	1.5543	1.5543	1.5543	1.1679	1.1679	1.1679	1.1679	1.1679	1.1679	1.1679	1.1679	1.1679	1.1679	1.1679	1.1679	1.1679	1.1679	1.1679	1.1679	1.1679	1.1679	1.1679	1.1679	1.1679	1.1679	1.1679	1.1679	1.1679	1.1679	1.1679	1.1679	1.1679	1.0215	1.0215	1.0215	1.0215	1.0215	1.0215	1.0215	0.9997	0.9997	0.9984	0.996	0.996	0.996	0.996	0.996	0.996
IF-Bud8-CA	2.0189	1.5543	1.5543	1.5543	1.1679	1.1679	1.1679	1.1679	1.1679	1.1679	1.1679	1.1679	1.1679	1.1679	1.1679	1.1679	1.1679	1.1679	1.1679	1.1679	1.1679	1.1679	1.1679	1.1679	1.1679	1.1679	1.1679	1.1679	1.1679	1.1679	1.1679	1.1679	1.1679	1.0215	1.0215	1.0215	1.0215	1.0215	1.0215	1.0215	0.9997	0.9997	0.9984	0.996	0.996	0.996	0.996	0.996	0.996
IF12-2.2	2.0189	1.5543	1.5543	1.5543	1.1679	1.1679	1.1679	1.1679	1.1679	1.1679	1.1679	1.1679	1.1679	1.1679	1.1679	1.1679	1.1679	1.1679	1.1679	1.1679	1.1679	1.1679	1.1679	1.1679	1.1679	1.1679	1.1679	1.1679	1.1679	1.1679	1.1679	1.1679	1.1679	1.0215	1.0215	1.0215	1.0215	1.0215	1.0215	1.0215	0.9997	0.9997	0.9984	0.996	0.996	0.996	0.996	0.996	0.996
Prune-dEnte-tardive-INRA	2.0189	1.5543	1.5543	1.5543	1.1679	1.1679	1.1679	1.1679	1.1679	1.1679	1.1679	1.1679	1.1679	1.1679	1.1679	1.1679	1.1679	1.1679	1.1679	1.1679	1.1679	1.1679	1.1679	1.1679	1.1679	1.1679	1.1679	1.1679	1.1679	1.1679	1.1679	1.1679	1.1679	1.0215	1.0215	1.0215	1.0215	1.0215	1.0215	1.0215	0.9997	0.9997	0.9984	0.996	0.996	0.996	0.996	0.996	0.996
dEnte-6jours-626-INRA	2.0189	1.5543	1.5543	1.5543	1.1679	1.1679	1.1679	1.1679	1.1679	1.1679	1.1679	1.1679	1.1679	1.1679	1.1679	1.1679	1.1679	1.1679	1.1679	1.1679	1.1679	1.1679	1.1679	1.1679	1.1679	1.1679	1.1679	1.1679	1.1679	1.1679	1.1679	1.1679	1.1679	1.0215	1.0215	1.0215	1.0215	1.0215	1.0215	1.0215	0.9997	0.9997	0.9984	0.996	0.996	0.996	0.996	0.996	0.996
AP1.2-AR	2.0189	1.5543	1.5543	1.5543	1.1679	1.1679	1.1679	1.1679	1.1679	1.1679	1.1679	1.1679	1.1679	1.1679	1.1679	1.1679	1.1679	1.1679	1.1679	1.1679	1.1679	1.1679	1.1679	1.1679	1.1679	1.1679	1.1679	1.1679	1.1679	1.1679	1.1679	1.1679	1.1679	1.0215	1.0215	1.0215	1.0215	1.0215	1.0215	1.0215	0.9997	0.9997	0.9984	0.996	0.996	0.996	0.996	0.996	0.996
AP2.2-AR	2.0189	1.5543	1.5543	1.5543	1.1679	1.1679	1.1679	1.1679	1.1679	1.1679	1.1679	1.1679	1.1679	1.1679	1.1679	1.1679	1.1679	1.1679	1.1679	1.1679	1.1679	1.1679	1.1679	1.1679	1.1679	1.1679	1.1679	1.1679	1.1679	1.1679	1.1679	1.1679	1.1679	1.0215	1.0215	1.0215	1.0215	1.0215	1.0215	1.0215	0.9997	0.9997	0.9984	0.996	0.996	0.996	0.996	0.996	0.996
dEnte-2839-INRA	2.0189	1.5543	1.5543	1.5543	1.1679	1.1679	1.1679	1.1679	1.1679	1.1679	1.1679	1.1679	1.1679	1.1679	1.1679	1.1679	1.1679	1.1679	1.1679	1.1679	1.1679	1.1679	1.1679	1.1679	1.1679	1.1679	1.1679	1.1679	1.1679	1.1679	1.1679	1.1679	1.1679	1.0215	1.0215	1.0215	1.0215	1.0215	1.0215	1.0215	0.9997	0.9997	0.9984	0.996	0.996	0.996	0.996	0.996	0.996
dEnte-698-INRA	2.0189	1.5543	1.5543	1.5543	1.1679	1.1679	1.1679	1.1679	1.1679	1.1679	1.1679	1.1679	1.1679	1.1679	1.1679	1.1679	1.1679	1.1679	1.1679	1.1679	1.1679	1.1679	1.1679	1.1679	1.1679	1.1679	1.1679	1.1679	1.1679	1.1679	1.1679	1.1679	1.1679	1.0215	1.0215	1.0215	1.0215	1.0215	1.0215	1.0215	0.9997	0.9997	0.9984	0.996	0.996	0.996	0.996	0.996	0.996
dEnte-707-INRA	2.0189	1.5543	1.5543	1.5543	1.1679	1.1679	1.1679	1.1679	1.1679	1.1679	1.1679	1.1679	1.1679	1.1679	1.1679	1.1679	1.1679	1.1679	1.1679	1.1679	1.1679	1.1679	1.1679	1.1679	1.1679	1.1679	1.1679	1.1679	1.1679	1.1679	1.1679	1.1679	1.1679	1.0215	1.0215	1.0215	1.0215	1.0215	1.0215	1.0215	0.9997	0.9997	0.9984	0.996	0.996	0.996	0.996	0.996	0.996
AP2.1-AR	2.0189	1.5543	1.5543	1.5543	1.1679	1.1679	1.1679	1.1679	1.1679	1.1679	1.1679	1.1679	1.1679	1.1679	1.1679	1.1679	1.1679	1.1679	1.1679	1.1679	1.1679	1.1679	1.1679	1.1679	1.1679	1.1679	1.1679	1.1679	1.1679	1.1679	1.1679	1.1679	1.1679	1.0215	1.0215	1.0215	1.0215	1.0215	1.0215	1.0215	0.9997	0.9997	0.9984	0.996	0.996	0.996	0.996	0.996	0.996
dEnte-JLB6-7-INRA	2.0189	1.5543	1.5543	1.5543	1.1679	1.1679	1.1679	1.1679	1.1679	1.1679	1.1679	1.1679	1.1679	1.1679	1.1679	1.1679	1.1679	1.1679	1.1679	1.1679	1.1679	1.1679	1.1679	1.1679	1.1679	1.1679	1.1679	1.1679	1.1679	1.1679	1.1679	1.1679	1.1679	1.0215	1.0215	1.0215	1.0215	1.0215	1.0215	1.0215	0.9997	0.9997	0.9984	0.996	0.996	0.996	0.996	0.996	0.996
dEnte1-INRA	2.0189	1.5543	1.5543	1.5543	1.1679	1.1679	1.1679	1.1679	1.1679	1.1679	1.1679	1.1679	1.1679	1.1679	1.1679	1.1679	1.1679	1.1679	1.1679	1.1679	1.1679	1.1679	1.1679	1.1679	1.1679	1.1679	1.1679	1.1679	1.1679	1.1679	1.1679	1.1679	1.1679	1.0215	1.0215	1.0215	1.0215	1.0215	1.0215	1.0215	0.9997	0.9997	0.9984	0.996	0.996	0.996	0.996	0.996	0.996
dEnte-652-INRA	2.0189	1.5543	1.5543	1.5543	1.1679	1.1679	1.1679	1.1679	1.1679	1.1679	1.1679	1.1679	1.1679	1.1679	1.1679	1.1679	1.1679	1.1679	1.1679	1.1679	1.1679	1.1679	1.1679	1.1679	1.1679	1.1679	1.1679	1.1679	1.1679	1.1679	1.1679	1.1679	1.1679	1.0215	1.0215	1.0215	1.0215	1.0215	1.0215	1.0215	0.9997	0.9997	0.9984	0.996	0.996	0.996	0.996	0.996	0.996
Spurdente.1	2.0189	1.5543	1.5543	1.5543	1.1679	1.1679	1.1679	1.1679	1.1679	1.1679	1.1679	1.1679	1.1679	1.1679	1.1679	1.1679	1.1679	1.1679	1.1679	1.1679	1.1679	1.1679	1.1679	1.1679	1.1679	1.1679	1.1679	1.1679	1.1679	1.1679	1.1679	1.1679	1.1679	1.0215	1.0215	1.0215	1.0215	1.0215	1.0215	1.0215	0.9997	0.9997	0.9984	0.996	0.996	0.996	0.996	0.996	0.996
dEnte-303-INRA	2.0189	1.5543	1.5543	1.5543	1.1679	1.1679	1.1679	1.1679	1.1679	1.1679	1.1679	1.1679	1.1679	1.1679	1.1679	1.1679	1.1679	1.1679	1.1679	1.1679	1.1679	1.1679	1.1679	1.1679	1.1679	1.1679	1.1679	1.1679	1.1679	1.1679	1.1679	1.1679	1.1679	1.0215	1.0215	1.0215	1.0215	1.0215	1.0215	1.0215	0.9997	0.9997	0.9984	0.996	0.996	0.996	0.996	0.996	0.996
dEnte-tardive-21jours-707-INRA	2.0189	1.5543	1.5543	1.5543	1.1679	1.1679	1.1679	1.1679	1.1679	1.1679	1.1679	1.1679	1.1679	1.1679	1.1679	1.1679	1.1679	1.1679	1.1679	1.1679	1.1679	1.1679	1.1679	1.1679	1.1679	1.1679	1.1679	1.1679	1.1679	1.1679	1.1679	1.1679	1.1679	1.0215	1.0215	1.0215	1.0215	1.0215	1.0215	1.0215	0.9997	0.9997	0.9984	0.996	0.996	0.996	0.996	0.996	0.996
IF13-7.1	2.0189	1.5543	1.5543	1.5543	1.1679	1.1679	1.1679	1.1679	1.1679	1.1679	1.1679	1.1679	1.1679	1.1679	1.1679	1.1679	1.1679	1.1679	1.1679	1.1679	1.1679	1.1679	1.1679	1.1679	1.1679	1.1679	1.1679	1.1679	1.1679	1.1679	1.1679	1.1679	1.1679	1.0215	1.0215	1.0215	1.0215	1.0215	1.0215	1.0215	0.9997	0.9997	0.9984	0.996	0.996	0.996	0.996	0.996	0.996
IF12-2.1	2.0189	1.5543	1.5543	1.5543	1.1679	1.1679	1.1679	1.1679	1.1679	1.1679	1.1679	1.1679	1.1679	1.1679	1.1679	1.1679	1.1679	1.1679	1.1679	1.1679	1.1679	1.1679	1.1679	1.1679	1.1679	1.1679	1.1679	1.1679	1.1679	1.1679	1.1679	1.1679	1.1679	1.0215	1.0215	1.0215	1.0215	1.0215	1.0215	1.0215	0.9997	0.9997	0.9984	0.996	0.996	0.996	0.996	0.996	0.996
AP1.1-AR	2.0189	1.5543	1.5543	1.5543	1.1679	1.1679	1.1679	1.1679	1.1679	1.1679	1.1679	1.1679	1.1679	1.1679	1.1679	1.1679	1.1679	1.1679	1.1679	1.1679	1.1679	1.1679	1.1679	1.1679	1.1679	1.1679	1.1679	1.1679	1.1679	1.1679	1.1679	1.1679	1.1679	1.0215	1.0215	1.0215	1.0215	1.0215	1.0215	1.0215	0.9997	0.9997	0.9984	0.996	0.996	0.996	0.996	0.996	0.996
[truncated: 356 more columns]
