# Supplementary material for: Genetic characterization of worldwide Prunus domestica (plum) germplasm using sequence-based genotyping
Source: Hortic Res. 2019 Jan 1;6:12. doi: 10.1038/s41438-018-0090-6 (PMC6312543; doi:10.1038/s41438-018-0090-6)
Supplement: Supplementary file 10 — Table S4 [file 41438_2018_90_MOESM10_ESM.xlsx]

## Sheet: Sheet1
Table S4. PCA variance od six first PCs along peach reference pseudochromosomes.
	PC1	PC2	PC3	PC4	PC5	PC6	total SNPs
Pp01	9.23	6.4	4.9	2.89	2.6	1.87	5578
Pp02	9.52	5.27	4.6	2.87	2.28	2.21	3004
Pp03	9.91	6.15	4.82	2.36	2.23	2	3070
Pp04	11	5.99	4.5	2.99	2.72	2.23	2614
Pp05	9.9	6.98	4.75	2.9	2.61	2.23	2263
Pp06	10.97	6.31	4.94	2.76	2.31	2.1	3350
Pp07	10.25	6.36	4.91	2.81	2.4	1.98	2549
Pp08	10.19	5.75	4.61	2.63	2.19	1.92	2550
