# Supplementary material for: Genetic characterization of worldwide Prunus domestica (plum) germplasm using sequence-based genotyping
Source: Hortic Res. 2019 Jan 1;6:12. doi: 10.1038/s41438-018-0090-6 (PMC6312543; doi:10.1038/s41438-018-0090-6)
Supplement: Supplementary file 11 — Table S5 [file 41438_2018_90_MOESM11_ESM.xlsx]

## Sheet: Sheet1
Table S5. Functioonal annotation most significant SNPs selected by randomForest for classification greengages (GRG) and d'Agen prunes (DAP).
group	CHROM	position	reference	alternative	peach gene name	PFAM	PANTHER	KEEGO	GO	KOG	effect	AA
GRG	Pp01	12343681	A	G	Prupe.1G156000	CBS domain	VOLTAGE-GATED CLC-TYPE CHLORIDE CHANNEL ERIC		membrane	Cl- channel CLC-7 and related proteins (CLC superfamily)	missense_variant	p.Lys646Glu	chloride ion channel
GRG	Pp01	12442513	T	G	Prupe.1G156900	Sugar (and other) transporter			integral to membrane	Predicted transporter (major facilitator superfamily)	missense_variant	p.Gln4Pro	sugar transporter
GRG	Pp01	23946305	A	G	Prupe.1G226400	NLI interacting factor-like phosphatase	NUCLEAR LIM INTERACTOR-INTERACTING FACTOR-RELATED		protein binding	TFIIF-interacting CTD phosphatase, including NLI-interacting factor (involved in RNA polymerase II regulation)	splice_region_variant&synonymous_variant	p.Gly98Gly	CTD phosphatase
GRG	Pp01	24829102	G	C	Prupe.1G234100-Prupe.1G234200						intergenic_region
GRG	Pp01	24829116	T	C	Prupe.1G234100-Prupe.1G234200						intergenic_region
GRG	Pp01	26727642	A	G	Prupe.1G257100	EamA-like transporter family	FAMILY NOT NAMED		membrane		splice_region_variant&intron_variant		unknown transporter
GRG	Pp01	26728034	A	G	Prupe.1G257100	EamA-like transporter family	FAMILY NOT NAMED		membrane		missense_variant	p.Asp170Gly	unknown transporter
GRG	Pp01	27025529	C	G	Prupe.1G261400-Prupe.1G261500						intergenic_region
GRG	Pp01	30051575	A	G	Prupe.1G308700	Protein kinase domain	SERINE/THREONINE-PROTEIN KINASE PRP4 HOMOLOG	serine/threonine-protein kinase PRP4 [EC:2.7.11.1]	ATP binding	U4/U6-associated splicing factor PRP4	intron_variant		RNA splicing
GRG	Pp01	30051594	C	A	Prupe.1G308700	Protein kinase domain	SERINE/THREONINE-PROTEIN KINASE PRP4 HOMOLOG	serine/threonine-protein kinase PRP4 [EC:2.7.11.1]	ATP binding	U4/U6-associated splicing factor PRP4	intron_variant		RNA splicing
GRG	Pp01	33745444	C	T	Prupe.1G369400	GAGA binding protein-like family	FAMILY NOT NAMED				intron_variant		TF_growth and development
GRG	Pp01	33931086	A	G	Prupe.1G372900	Jacalin-like lectin domain	KELCH REPEAT DOMAIN				synonymous_variant	p.Gly47Gly	lectin_unknown
GRG	Pp01	33939572	A	G	Prupe.1G373100	Thioredoxin	THIOREDOXIN		protein disulfide oxidoreductase activity	Thioredoxin	5_prime_UTR_variant		ROS
GRG	Pp01	35073932	A	G	Prupe.1G394600	Pentatricopeptide repeat domain	FAMILY NOT NAMED				3_prime_UTR_variant		chloroplast RNA stabilization and translation
GRG	Pp01	35575997	G	A	Prupe.1G404200	F-box-like	F-BOX/LEUCINE RICH REPEAT PROTEIN		protein binding	Leucine rich repeat proteins, some proteins contain F-box	synonymous_variant	p.Asp71Asp	controls shoot tip auxin levels and meristem initiation.
GRG	Pp01	36018630	G	T	Prupe.1G413300	Sodium/hydrogen exchanger family			solute:hydrogen antiporter activity	Predicted K+/H+-antiporter	intron_variant		unknown transporter
GRG	Pp01	37054608	G	A	Prupe.1G433100	PA domain			serine-type endopeptidase activity		synonymous_variant	p.Asn172Asn	Involved in seed coat development and mucilage secretion
GRG	Pp01	37054889	T	C	Prupe.1G433100	PA domain			serine-type endopeptidase activity		missense_variant	p.Met79Val	Involved in seed coat development and mucilage secretion
GRG	Pp01	37766619	C	G	Prupe.1G446500	Reverse transcriptase-like					intron_variant		uncategorized
GRG	Pp01	40417988	C	T	Prupe.1G485200						synonymous_variant	p.Thr191Thr	uncategorized
GRG	Pp01	40417989	C	T	Prupe.1G485300	Ribosomal protein S17	4S RIBOSOMAL PROTEIN S11 FAMILY MEMBER	small subunit ribosomal protein S11e	ribosome	4S ribosomal protein S11	upstream_gene_variant		Ribosomal
GRG	Pp01	40418028	T	C	Prupe.1G485200						missense_variant	p.Tyr178Cys	uncategorized
GRG	Pp01	43378447	T	G	Prupe.1G530600-Prupe.1G530700						intergenic_region
GRG	Pp01	43606664	A	G	Prupe.1G533400	Protein prenyltransferase alpha subunit repeat	RAB GERANYLGERANYL TRANSFERASE ALPHA SUBUNIT	geranylgeranyl transferase type-2 subunit alpha [EC:2.5.1.6]	protein prenyltransferase activity	Protein farnesyltransferase, alpha subunit/protein geranylgeranyltransferase type I, alpha subunit	synonymous_variant	p.Thr453Thr	regulates intracellular vesicle transport
GRG	Pp01	44528642	T	C	Prupe.1G545000-Prupe.1G545100						intergenic_region
GRG	Pp01	45889435	C	A	Prupe.1G561700-Prupe.1G561800						intergenic_region
GRG	Pp01	46043208	C	T	Prupe.1G563500	Major Facilitator Superfamily	SODIUM-DEPENDENT PHOSPHATE TRANSPORTERS		integral to membrane	Permease of the major facilitator superfamily	5_prime_UTR_variant
GRG	Pp01	47308513	T	C	Prupe.1G582300	DNA-directed RNA polymerase III subunit Rpc31	gb def: ENSANGP11763 (Fragment)				intron_variant
GRG	Pp02	360717	C	T	Prupe.2G003400	1,3-beta-glucan synthase component	LYST-INTERACTING PROTEIN LIP5 (DOPAMINE RESPONSIVE PROTEIN DRG-1)	callose synthase [EC:2.4.1.-]	membrane	1,3-beta-glucan synthase/callose synthase catalytic subunit	intron_variant
GRG	Pp02	15014998	G	T	Prupe.2G095300	Pentatricopeptide repeat domain	FAMILY NOT NAMED				missense_variant	p.Arg53Met
GRG	Pp02	15526476	T	C	Prupe.2G099400-Prupe.2G099500						intergenic_region
GRG	Pp02	20454450	C	T	Prupe.2G149000	Beige/BEACH domain	BEIGE/BEACH-RELATED		protein binding	Kinase A-anchor protein Neurobeachin and related BEACH and WD4 repeat proteins	synonymous_variant	p.Gln148Gln
GRG	Pp02	21351903	C	A	Prupe.2G163000					DNA polymerase delta processivity factor (proliferating cell nuclear antigen)	missense_variant	p.Leu213Phe
GRG	Pp02	21351906	C	T	Prupe.2G163000					DNA polymerase delta processivity factor (proliferating cell nuclear antigen)	synonymous_variant	p.Leu212Leu
GRG	Pp02	22327537	T	C	Prupe.2G179700	Nucleotide-diphospho-sugar transferase		rhamnogalacturonan II specific xylosyltransferase [EC:2.4.2.-]			intron_variant
GRG	Pp02	23265268	A	G	Prupe.2G194400-Prupe.2G194500						intergenic_region
GRG	Pp03	1597865	C	T	Prupe.3G021800-Prupe.3G021900						intergenic_region
GRG	Pp03	2044328	C	A	Prupe.3G027400-Prupe.3G027500						intergenic_region
GRG	Pp03	3655561	C	T	Prupe.3G051800	ABC transporter transmembrane region	FAMILY NOT NAMED		ATP binding	Multidrug resistance-associated protein/mitoxantrone resistance protein, ABC superfamily	synonymous_variant	p.Thr142Thr
GRG	Pp03	3655562	C	T	Prupe.3G051800	ABC transporter transmembrane region	FAMILY NOT NAMED		ATP binding	Multidrug resistance-associated protein/mitoxantrone resistance protein, ABC superfamily	synonymous_variant	p.Thr142Thr
GRG	Pp03	3655564	T	C	Prupe.3G051800	ABC transporter transmembrane region	FAMILY NOT NAMED		ATP binding	Multidrug resistance-associated protein/mitoxantrone resistance protein, ABC superfamily	synonymous_variant	p.Val1421Val
GRG	Pp03	3655565	T	C	Prupe.3G051800	ABC transporter transmembrane region	FAMILY NOT NAMED		ATP binding	Multidrug resistance-associated protein/mitoxantrone resistance protein, ABC superfamily	synonymous_variant	p.Val1421Val
GRG	Pp03	3666692	C	G	Prupe.3G051900	Putative Phosphatase	SUBFAMILY NOT NAMED		phosphatase activity	Predicted haloacid dehalogenase-like hydrolase	missense_variant	p.Arg131Thr
GRG	Pp03	11591401	A	G	Prupe.3G125700	Cathepsin propeptide inhibitor domain (I29)			cysteine-type peptidase activity	Cysteine proteinase Cathepsin L	missense_variant	p.Ser247Gly
GRG	Pp03	11591401	A	G	Prupe.3G125800	PPR repeat family	FAMILY NOT NAMED				3_prime_UTR_variant
GRG	Pp03	17757726	A	G	Prupe.3G159000						intron_variant
GRG	Pp03	26440785	C	G	Prupe.3G298700	Targeting protein for Xklp2 (TPX2)	FAMILY NOT NAMED				missense_variant	p.Ser171Thr
GRG	Pp04	1077102	T	A	Prupe.4G022800	Brix domain					missense_variant	p.Leu136Met
GRG	Pp04	6073608	C	T	Prupe.4G113900	Enoyl-(Acyl carrier protein) reductase	FAMILY NOT NAMED			Reductases with broad range of substrate specificities	synonymous_variant	p.Ser144Ser
GRG	Pp04	6268601	A	G	Prupe.4G115900	haloacid dehalogenase-like hydrolase		Cu2+-exporting ATPase [EC:3.6.3.4]	metal ion transport	Cation transport ATPase	intron_variant
GRG	Pp04	7656954	T	C	Prupe.4G137700	Cyclin, N-terminal domain			regulation of transcription, DNA-dependent	CDK9 kinase-activating protein cyclin T	intron_variant
GRG	Pp04	13346636	C	T	Prupe.4G213700	RNA recognition motif. (a.k.a. RRM, RBD, or RNP domain)	TRANSFORMER-2-RELATED		nucleic acid binding		intron_variant
GRG	Pp05	750249	A	G	Prupe.5G007000	FKBP-type peptidyl-prolyl cis-trans isomerase	PEPTIDYL-PROLYL CIS-TRANS ISOMERASE	peptidylprolyl isomerase [EC:5.2.1.8]	protein folding	FKBP-type peptidyl-prolyl cis-trans isomerase	3_prime_UTR_variant
GRG	Pp05	1189837	C	T	Prupe.5G011300	Catalase	CATALASE	catalase [EC:1.11.1.6]	oxidation-reduction process	Catalase	intron_variant
GRG	Pp05	5175978	G	A	Prupe.5G048700	GC-rich sequence DNA-binding factor-like protein	TUFTELIN-INTERACTING PROTEIN 11-RELATED		DNA binding	Tuftelin-interacting protein TIP39, contains G-patch domain	synonymous_variant	p.Ile528Ile
GRG	Pp05	5176076	A	G	Prupe.5G048700	GC-rich sequence DNA-binding factor-like protein	TUFTELIN-INTERACTING PROTEIN 11-RELATED		DNA binding	Tuftelin-interacting protein TIP39, contains G-patch domain	missense_variant	p.Trp496Arg
GRG	Pp06	4304504	G	A	Prupe.6G062000-Prupe.6G062100						intergenic_region
GRG	Pp06	4329462	C	T	Prupe.6G062600	Carbohydrate phosphorylase	MALTODEXTRIN PHOSPHORYLASE	starch phosphorylase [EC:2.4.1.1]	carbohydrate metabolic process	Glycogen phosphorylase	synonymous_variant	p.Phe723Phe
GRG	Pp06	4598501	C	A	Prupe.6G066700						missense_variant	p.Lys541Asn
GRG	Pp06	6149742	A	G	Prupe.6G089800	Protein kinase domain		non-specific serine/threonine protein kinase [EC:2.7.11.1]	ATP binding	Putative serine/threonine protein kinase	intron_variant
GRG	Pp06	6938046	A	C	Prupe.6G099700	Galactose binding lectin domain			hydrolase activity, hydrolyzing O-glycosyl compounds	Beta-galactosidase	intron_variant
GRG	Pp06	9011347	A	T	Prupe.6G121200	Plant PDR ABC transporter associated	ATP-BINDING CASSETTE TRANSPORTER		membrane	Pleiotropic drug resistance proteins (PDR1-15), ABC superfamily	intron_variant
GRG	Pp06	25072025	C	T	Prupe.6G259900	Protein kinase domain			ATP binding	Serine/threonine protein kinase	synonymous_variant	p.Val61Val
GRG	Pp06	25348722	G	A	Prupe.6G264100-Prupe.6G264200						intergenic_region
GRG	Pp06	28456359	T	A	Prupe.6G322700	PWWP domain	PWWP DOMAIN-CONTAINING PROTEIN				synonymous_variant	p.Arg89Arg
GRG	Pp06	28456709	G	T	Prupe.6G322700	PWWP domain	PWWP DOMAIN-CONTAINING PROTEIN				synonymous_variant	p.Arg774Arg
GRG	Pp06	29943144	C	T	Prupe.6G351400	C2 domain	FAMILY NOT NAMED		protein binding		5_prime_UTR_variant
GRG	Pp06	30301691	T	C	Prupe.6G357600-Prupe.6G357700						intergenic_region
GRG	Pp06	30321047	C	A	Prupe.6G358000-Prupe.6G358100						intergenic_region
GRG	Pp07	5637981	G	A	Prupe.7G030400						intron_variant
GRG	Pp07	9747058	G	A	Prupe.7G058100	ABC-2 family transporter protein	ATP-BINDING CASSETTE TRANSPORTER SUBFAMILY A (ABCA)		ATP binding	Lipid exporter ABCA1 and related proteins, ABC superfamily	missense_variant	p.Pro16Leu
GRG	Pp07	10409332	C	T	Prupe.7G065700	Protein tyrosine kinase	LEUCINE-RICH REPEAT RECEPTOR-LIKE PROTEIN KINASE		protein kinase activity	Serine/threonine protein kinase	synonymous_variant	p.Glu625Glu
GRG	Pp07	10474038	C	T	Prupe.7G066400		TELOMERIC REPEAT BINDING PROTEIN				missense_variant	p.Ser656Phe
GRG	Pp07	17951042	C	T	Prupe.7G185100	RNB domain	RIBONUCLEASE	exosome complex exonuclease DIS3/RRP44 [EC:3.1.13.-]		Exosomal 3'-5' exoribonuclease complex, subunit Rrp44/Dis3	intron_variant
GRG	Pp07	18768066	T	C	Prupe.7G201300	RNA polymerase III RPC4	DNA-DIRECTED RNA POLYMERASE III		DNA binding	DNA-directed RNA polymerase III subunit	intron_variant
GRG	Pp07	18768067	T	C	Prupe.7G201300	RNA polymerase III RPC4	DNA-DIRECTED RNA POLYMERASE III		DNA binding	DNA-directed RNA polymerase III subunit	intron_variant
GRG	Pp08	4514093	G	A	Prupe.8G043600	Domain of unknown function (DUF2828)	FAMILY NOT NAMED				synonymous_variant	p.Gln15Gln
GRG	Pp08	4572398	G	A	Prupe.8G044300-Prupe.8G044400						intergenic_region
GRG	Pp08	9822347	G	C	Prupe.8G066400	Ring finger domain	RING FINGER DOMAIN-CONTAINING		protein binding	Anaphase-promoting complex (APC), subunit 11	intron_variant
GRG	Pp08	14164572	T	A		B3 DNA binding domain	FAMILY NOT NAMED		DNA binding		missense_variant	p.Lys252Asn
GRG	Pp08	15005178	T	C	Prupe.8G125000	Domain of unknown function (DUF947)	UNCHARACTERIZED			Uncharacterized conserved protein	splice_region_variant&intron_variant
GRG	Pp08	16457492	G	A	Prupe.8G151300	FAT domain	FKBP-RAPAMYCIN ASSOCIATED PROTEIN	FKBP12-rapamycin complex-associated protein	phosphotransferase activity, alcohol group as acceptor	DNA-dependent protein kinase	intron_variant
GRG	Pp08	19125758	T	G	Prupe.8G203400	Zinc finger, ZZ type	UNCHARACTERIZED		zinc ion binding	Predicted E3 ubiquitin ligase	intron_variant
GRG	Pp08	19935156	T	G	Prupe.8G218500	BRCA1 C Terminus (BRCT) domain	BREAST CANCER TYPE 1 SUSCEPTIBILITY PROTEIN	BRCA1-associated RING domain protein 1 [EC:6.3.2.19]	DNA binding	Transcriptional regulator BRCA1	intron_variant
GRG	Pp08	20034073	C	A	Prupe.8G220600	EF-hand domain pair	PHOSPHATASE 2A REGULATORY SUBUNIT-RELATED	protein phosphatase 2 (formerly 2A), regulatory subunit B''	calcium ion binding	Protein phosphatase 2 regulatory subunit	intron_variant
GRG	Pp08	21868029	C	T	Prupe.8G256300	Protein kinase domain		wee1-like protein kinase [EC:2.7.11.1]	ATP binding	Cyclin-dependent kinase WEE1	missense_variant	p.Gly179Arg
DAP	Pp01	1034531	C	T	Prupe.1G013700	Frigida-like protein					intron_variant
DAP	Pp01	1270362	C	G	Prupe.1G018100	Protein of unknown function (DUF581)					3_prime_UTR_variant
DAP	Pp01	1655964	A	T	Prupe.1G023500						intron_variant
DAP	Pp01	2193198	C	A	Prupe.1G030800	Plus-3 domain			DNA binding		missense_variant	p.Lys685Asn
DAP	Pp01	3400937	C	T	Prupe.1G048100		UNCHARACTERIZED				missense_variant	p.Ser363Phe
DAP	Pp01	3400937	C	T	Prupe.1G048100		UNCHARACTERIZED				missense_variant	p.Ser363Phe
DAP	Pp01	3894201	T	G	Prupe.1G055200	Leucine rich repeat			protein binding	Leucine-rich repeat protein	missense_variant	p.Leu580Trp
DAP	Pp01	3927533	C	T	Prupe.1G055500-Prupe.1G055600						intergenic_region
DAP	Pp01	5048384	C	T	Prupe.1G071300						5_prime_UTR_variant
DAP	Pp01	12270892	G	T	Prupe.1G155300	Armadillo/beta-catenin-like repeat			protein binding		splice_region_variant&synonymous_variant	p.Arg571Arg
DAP	Pp01	18503763	C	T	Prupe.1G195100-Prupe.1G195200						intergenic_region
DAP	Pp01	36898144	G	A	Prupe.1G430400-Prupe.1G430500						intergenic_region
DAP	Pp01	45470510	T	G	Prupe.1G556900	Alkaline and neutral invertase			glycopeptide alpha-N-acetylgalactosaminidase activity		intron_variant
DAP	Pp01	45768447	C	T	Prupe.1G560600	Phosphatidylserine decarboxylase	PHOSPHATIDYLSERINE DECARBOXYLASE	phosphatidylserine decarboxylase [EC:4.1.1.65]	phospholipid biosynthetic process	Phosphatidylserine decarboxylase	missense_variant	p.Ala435Thr
DAP	Pp02	11476374	G	A	Prupe.2G075300						intron_variant
DAP	Pp02	11476421	G	T	Prupe.2G075300						intron_variant
DAP	Pp02	11476522	G	T	Prupe.2G075300						intron_variant
DAP	Pp02	14804677	T	G	Prupe.2G093300-Prupe.2G093400						intergenic_region
DAP	Pp02	14804754	A	G	Prupe.2G093300-Prupe.2G093400						intergenic_region
DAP	Pp02	24910387	T	G	Prupe.2G220800		FGFR1 ONCOGENE PARTNER				3_prime_UTR_variant
DAP	Pp02	25451816	T	G	Prupe.2G229400	Protein tyrosine kinase			protein kinase activity	Serine/threonine protein kinase	missense_variant	p.Met426Arg
DAP	Pp02	25504628	G	T	Prupe.2G230500	EamA-like transporter family	FAMILY NOT NAMED		membrane		intron_variant
DAP	Pp02	25679167	T	G	Prupe.2G234200	Hsp7 protein	HEAT SHOCK PROTEIN 7KDA			Molecular chaperones GRP78/BiP/KAR2, HSP7 superfamily	intron_variant
DAP	Pp02	30256755	C	T	Prupe.2G329400						synonymous_variant	p.Thr278Thr
DAP	Pp02	30280138	C	A	Prupe.2G329600	Protein kinase domain	DUAL SPECIFICITY PROTEIN KINASE YAK1		ATP binding	Dual-specificity tyrosine-phosphorylation regulated kinase	intron_variant
DAP	Pp03	78696	C	G	Prupe.3G000600	Cupin	FAMILY NOT NAMED		nutrient reservoir activity		intron_variant
DAP	Pp03	1794805	T	C	Prupe.3G024200	Tetratricopeptide repeat	FAMILY NOT NAMED		protein binding		intron_variant
DAP	Pp03	1842386	T	C	Prupe.3G025300						missense_variant	p.Lys303Arg
DAP	Pp03	8944008	T	A	Prupe.3G109800-Prupe.3G109900						intergenic_region
DAP	Pp03	8944009	T	A	Prupe.3G109800-Prupe.3G109900						intergenic_region
DAP	Pp03	8944010	T	A	Prupe.3G109800-Prupe.3G109900						intergenic_region
DAP	Pp03	17547296	A	G	Prupe.3G157000	Tetratricopeptide repeat	PRE-MRNA SPLICING FACTOR	pre-mRNA-processing factor 6	nucleus	HAT repeat protein	intron_variant
DAP	Pp03	17547299	C	T	Prupe.3G157000	Tetratricopeptide repeat	PRE-MRNA SPLICING FACTOR	pre-mRNA-processing factor 6	nucleus	HAT repeat protein	intron_variant
DAP	Pp03	17757763	A	C	Prupe.3G158900						intron_variant
DAP	Pp03	17963037	A	C	Prupe.3G160700	Protein of unknown function (DUF775)	SUBFAMILY NOT NAMED			Uncharacterized conserved protein	3_prime_UTR_variant
DAP	Pp03	18293049	G	C	Prupe.3G163500	Myb-like DNA-binding domain	FAMILY NOT NAMED		chromatin binding		intron_variant
DAP	Pp03	18293086	A	G	Prupe.3G163500	Myb-like DNA-binding domain	FAMILY NOT NAMED		chromatin binding		intron_variant
DAP	Pp03	20447414	T	C	Prupe.3G192300	SPOC domain	RNA RECOGNITION MOTIF-CONTAINING		nucleic acid binding	Spliceosomal protein snRNP-U1A/U2B	synonymous_variant	p.Ser753Ser
DAP	Pp03	20689100	G	A	Prupe.3G195800-Prupe.3G195900						intergenic_region
DAP	Pp03	20692962	A	G	Prupe.3G196000	Leucine rich repeat	LEUCINE-RICH REPEAT RECEPTOR-LIKE PROTEIN KINASE		protein binding	Leucine-rich repeat protein	5_prime_UTR_variant
DAP	Pp03	21325083	C	T	Prupe.3G205800	Glycine rich protein family					missense_variant	p.Gly59Arg
DAP	Pp03	22897218	G	T	Prupe.3G232200	Family of unknown function (DUF566)	FAMILY NOT NAMED				intron_variant
DAP	Pp04	1133579	A	C	Prupe.4G024000	Armadillo/beta-catenin-like repeat	FAMILY NOT NAMED		protein binding	Intracellular membrane-bound Ca2+-independent phospholipase A2	synonymous_variant	p.Val1080Val
DAP	Pp04	2752597	C	G	Prupe.4G057700						synonymous_variant	p.Gly413Gly
DAP	Pp04	15476722	G	T	Prupe.4G237200-Prupe.4G237300						intergenic_region
DAP	Pp05	4333952	C	G	Prupe.5G038600-Prupe.5G038700						intergenic_region
DAP	Pp05	4334013	A	G	Prupe.5G038600-Prupe.5G038700						intergenic_region
DAP	Pp05	14800871	T	G	Prupe.5G173600	FAT domain	ATAXIA TELANGIECTASIA MUTATED (ATM)-RELATED	ataxia telangectasia mutated family protein [EC:2.7.11.1]	phosphotransferase activity, alcohol group as acceptor		intron_variant
DAP	Pp05	16573633	T	A	Prupe.5G207900	COBRA-like protein			cellulose microfibril organization		intron_variant
DAP	Pp06	225702	A	T	Prupe.6G001200						missense_variant	p.Ile1191Phe
DAP	Pp06	4853969	C	T	Prupe.6G070900						missense_variant	p.Val195Met
DAP	Pp06	5300751	C	T	Prupe.6G077800	Metallothionein			metal ion binding		intron_variant
DAP	Pp06	5710951	G	C	Prupe.6G084800	Ring finger domain	gb def: Hypothetical protein T5P19_23		protein binding		5_prime_UTR_premature_start_codon_gain_variant
DAP	Pp06	7368974	C	T	Prupe.6G104600	PHD-finger	SWI/SNF CHROMATIN REMODELING COMPLEX COMPONENT		protein binding	Predicted helicase	synonymous_variant	p.Lys1462Lys
DAP	Pp06	15429057	C	T	Prupe.6G162700						intron_variant
DAP	Pp06	19199027	C	G	Prupe.6G184000-Prupe.6G184100						intergenic_region
DAP	Pp06	19199034	C	T	Prupe.6G184000-Prupe.6G184100						intergenic_region
DAP	Pp06	19199035	C	T	Prupe.6G184000-Prupe.6G184100						intergenic_region
DAP	Pp06	19991527	T	C	Prupe.6G192700	Core histone H2A/H2B/H3/H4	HISTONE H3	histone H3	DNA binding	Histones H3 and H4	3_prime_UTR_variant
DAP	Pp06	23640900	T	C	Prupe.6G235400	Aromatic amino acid lyase	HISTIDINE AMMONIA-LYASE	phenylalanine ammonia-lyase [EC:4.3.1.24]	biosynthetic process	Phenylalanine and histidine ammonia-lyase	missense_variant	p.Ile290Val
DAP	Pp06	24970584	A	G	Prupe.6G257200	NADH(P)-binding				Predicted dehydrogenase	synonymous_variant	p.Phe227Phe
DAP	Pp06	25531943	A	G	Prupe.6G267300	PAP2 superfamily C-terminal	SPHINGOMYELIN SYNTHETASE			Uncharacterized conserved protein	intron_variant
DAP	Pp06	26098822	A	T	Prupe.6G278100	DnaJ C terminal domain	FAMILY NOT NAMED				3_prime_UTR_variant
DAP	Pp06	29571156	G	T	Prupe.6G343600	Mediator complex subunit MED14	SUBFAMILY NOT NAMED		regulation of transcription from RNA polymerase II promoter	Thyroid hormone receptor-associated coactivator complex component (TRAP17)	missense_variant	p.Ser474Tyr
DAP	Pp06	30391139	T	C	Prupe.6G359700	CBS domain			adenyl nucleotide binding	5'-AMP-activated protein kinase, gamma subunit	missense_variant	p.Thr233Ala
DAP	Pp07	10332857	G	C	Prupe.7G064900	No apical meristem (NAM) protein	FAMILY NOT NAMED		DNA binding		missense_variant	p.Ile263Met
DAP	Pp07	13346076	G	A	Prupe.7G103900-Prupe.7G104000						intergenic_region
DAP	Pp07	14181081	C	T	Prupe.7G116800	PAN-like domain					missense_variant	p.Glu342Lys
DAP	Pp07	18185867	A	G	Prupe.7G189800	LOR/SDH bifunctional enzyme conserved region			oxidation-reduction process	Lysine-ketoglutarate reductase/saccharopine dehydrogenase	intron_variant
DAP	Pp07	18185868	A	G	Prupe.7G189800	LOR/SDH bifunctional enzyme conserved region			oxidation-reduction process	Lysine-ketoglutarate reductase/saccharopine dehydrogenase	intron_variant
DAP	Pp07	19031530	A	G	Prupe.7G206400	Protein kinase domain		casein kinase 1 [EC:2.7.11.1]	ATP binding	Casein kinase (serine/threonine/tyrosine protein kinase)	synonymous_variant	p.Thr197Thr
DAP	Pp08	4514099	A	G	Prupe.8G043600	Domain of unknown function (DUF2828)	FAMILY NOT NAMED				synonymous_variant	p.Leu107Leu
DAP	Pp08	14186846	A	G	Prupe.8G113600	PX domain	PX SERINE/THREONINE KINASE (PXK)		phosphatidylinositol binding		intron_variant
DAP	Pp08	20429195	A	G	Prupe.8G228100	IQ calmodulin-binding motif	MYOSIN		ATP binding	Myosin class V heavy chain	intron_variant
DAP	Pp08	20444914	C	G	Prupe.8G228300-Prupe.8G228400						intergenic_region
DAP	Pp08	20444948	C	T	Prupe.8G228300-Prupe.8G228400						intergenic_region
